# Supplementary material for: An Integrative Metabolomic and Network Pharmacology Study Revealing the Regulating Properties of Xihuang Pill That Improves Anlotinib Effects in Lung Cancer
Source: Front Oncol. 2021 Aug 9;11:697247. doi: 10.3389/fonc.2021.697247 (PMC8381607; doi:10.3389/fonc.2021.697247)
Supplement: Supplementary file 3 [file DataSheet_1.zip]

Archive with 23 entries (17 files):
- Data Sheet/
- Data Sheet/Raw data for the manuscript/
- Data Sheet/Raw data for the manuscript/Metabolomics raw data/
- Data Sheet/Raw data for the manuscript/Metabolomics raw data/Peak intensity of 12 metabolites.xlsx
- Data Sheet/Raw data for the manuscript/Metabolomics raw data/POS+NEG Transformation.xlsx
- Data Sheet/Raw data for the manuscript/Metabolomics raw data/Spider plot of 12 metabolites.xlsx
- Data Sheet/Raw data for the manuscript/Metabolomics raw data/t-test/
- Data Sheet/Raw data for the manuscript/Metabolomics raw data/t-test/neg AXvsA volcano.csv
- Data Sheet/Raw data for the manuscript/Metabolomics raw data/t-test/neg AXvsX volcano.csv
- Data Sheet/Raw data for the manuscript/Metabolomics raw data/t-test/pos AXvsA volcano.csv
- Data Sheet/Raw data for the manuscript/Metabolomics raw data/t-test/pos AXvsX volcano.csv
- Data Sheet/Raw data for the manuscript/Metabolomics raw data/Venn diagram.xlsx
- Data Sheet/Raw data for the manuscript/Metabolomics raw data/VIP&pccor.xlsx
- Data Sheet/Raw data for the manuscript/Network pharmacology raw data/
- Data Sheet/Raw data for the manuscript/Network pharmacology raw data/Anlotinib targets.xlsx
- Data Sheet/Raw data for the manuscript/Network pharmacology raw data/Metabolites targets.xlsx
- Data Sheet/Raw data for the manuscript/Network pharmacology raw data/Moyao targets.xlsx
- Data Sheet/Raw data for the manuscript/Network pharmacology raw data/Niuhuang targets.xlsx
- Data Sheet/Raw data for the manuscript/Network pharmacology raw data/Ruxiang targets.xlsx
- Data Sheet/Raw data for the manuscript/Network pharmacology raw data/Shexiang targets.xlsx
- Data Sheet/Raw data for the manuscript/Network pharmacology raw data/Xihuang Pil's components.xlsx
- Data Sheet/Raw data for the manuscript/Raw data of pharmacodynamic phenotype/
- Data Sheet/Raw data for the manuscript/Raw data of pharmacodynamic phenotype/Raw data of pharmacodynamic phenotype.xlsx
