# Supplementary material for: An Integrative Metabolomic and Network Pharmacology Study Revealing the Regulating Properties of Xihuang Pill That Improves Anlotinib Effects in Lung Cancer
Source: Front Oncol. 2021 Aug 9;11:697247. doi: 10.3389/fonc.2021.697247 (PMC8381607; doi:10.3389/fonc.2021.697247)
Supplement: Supplementary file 3 [file DataSheet_1.zip › Data Sheet/Raw data for the manuscript/Metabolomics raw data/Peak intensity of 12 metabolites.xlsx]

## Sheet: Sheet1
V145					V255					V368					V238					V223					V280					V580					V336					V247					V290
Lactosylceramide (d18:1/12:0)					L-Tryptophan					L-Adrenaline					LysoPC(18:1(9Z)					5-Aminoimidazole ribonucleotide					Creatine					Phytosphingosine					Farnesylcysteine					Arachidonic Acid					Linoleic acid
Normal	Model	XHW	Anlotinib	Anlotinib/XHW	Normal	Model	XHW	Anlotinib	Anlotinib/XHW	Normal	Model	XHW	Anlotinib	Anlotinib/XHW	Normal	Model	XHW	Anlotinib	Anlotinib/XHW	Normal	Model	XHW	Anlotinib	Anlotinib/XHW	Normal	Model	XHW	Anlotinib	Anlotinib/XHW	Normal	Model	XHW	Anlotinib	Anlotinib/XHW	Normal	Model	XHW	Anlotinib	Anlotinib/XHW	Normal	Model	XHW	Anlotinib	Anlotinib/XHW	Normal	Model	XHW	Anlotinib	Anlotinib/XHW
13184					98691					110638					126076					694481					35672					557895					132904					201266					2.20847e+06
29760	124926	104438	58832	48295	124310	100570	70631	124603	109138	74941	46484	41136	20416	99349	183736	101229	93171	82030	134338	577106	408298	512919	397569	645629	39680	100525	87712	109248	92014	412630	91237	82995	121120	314082	103319	39522	20928	62300	127478	164665	563938	517696	222931	26368	1.15437e+06	11111726	7.44408e+06	9179351	4.67154e+06
60621	126326	91942	89289	37415	192870	62681	80920	81565	171106	77814	30720	63568	66782	119840	111654	56074	120422	131403	171434	716557	279458	362640	300886	576949	55728	133121	91792	136640	95590	971270	97608	361468	91136	645889	94729	28224	61248	37927	50138	396809	620939	373994	506384	311286	1.44194e+06	13522664	8439056	10898998	8757503
63882	120618	121430	73832	51116	161035	84899	122699	70384	136739	64218	42096	45616	55278	64704	204094	58320	124190	55010	184202	643388	349406	452424	273331	591622	77949	190921	123967	57702	102583	515950	50456	283925	319840	393794	93394	43245	43532	52968	52613	240102	691042	461262	624048	369628	1.51448e+06	11754593	9431375	1.10791e+07	3.28392e+06
28544	84510	115293	70556	45152	154562	51167	114439	91611	168455	78032	15360	56624	59968	54716	275613	92132	97510	54713	100963	743104	164483	394574	333889	450863	69376	160401	97322	55664	55027	505646	156899	161456	305926	569877	50647	41698	29376	52236	67719	208321	423655	556602	544688	243896	5836214	8607908	10397288	1.00561e+07	7.15211e+06
26368	197438	52906	43899	90541	166190	102144	91451	101705	109389	104523	23104	32192	73899	71115	181924	81455	117322	95280	156990	532642	236601	361376	578993	538890	81285	293135	131749	89360	90173	610880	103567	322151	69239	280443	77408	21504	78752	72732	107920	260982	1013602	341499	384066	457275	2.22611e+06	6376703	8985596	8979554	10780946
66249	79520	106575	125275	22784	145455	51770	104016	122694	156186	53518	54909	53184	35378	60104	189170	54455	71007	85450	82702	658393	407111	470492	518486	410713	45568	101170	101820	121993	43264	732747	129866	228672	373413	423360	63050	25216	61003	43356	69088	211608	504873	626038	597037	248171	7050479	8966267	13119245	9897799	5048651
29413	131332	56446	102321	72321	133378	40155	93161	89675	85347	117641	53870	35840	41379	81184	204709	103828	97073	107685	94483	549557	443040	358322	326745	550532	22848	176919	178892	78734	44832	318972	78392	258073	311403	527015	64360	53035	36032	29879	23104	322983	727384	677712	481618	294023	3.14063e+06	10983579	8458491	7.15048e+06	4511485
88905	86814	43386	123122	55275	213213	54652	68822	68902	145100	130638	50802	73393	66213	71009	180996	74801	114797	189523	132196	500681	206116	430546	294597	430013	62026	160084	93338	97612	37408	390465	59385	68832	411136	306520	57797	27392	49248	39102	89120	293934	609136	590641	602103	551415	5727242	10557661	5952175	11761540	6714320
46347	133794	141197	85642	90972	179841	89379	70914	86321	161420	85862	33936	89440	39810	97678	148413	82123	111659	62746	173427	539605	389524	579050	609234	704813	22272	208328	156861	108923	45321	411008	91025	220976	238921	432890	126886	51297	32897	40895	60082	120741	1066495	610987	408210	173651	1.39114e+06	10607808	10520495	6989999	3.0887e+06
												0
[truncated: 10 more columns]
