# Supplementary material for: An Integrative Metabolomic and Network Pharmacology Study Revealing the Regulating Properties of Xihuang Pill That Improves Anlotinib Effects in Lung Cancer
Source: Front Oncol. 2021 Aug 9;11:697247. doi: 10.3389/fonc.2021.697247 (PMC8381607; doi:10.3389/fonc.2021.697247)
Supplement: Supplementary file 3 [file DataSheet_1.zip › Data Sheet/Raw data for the manuscript/Metabolomics raw data/POS+NEG Transformation.xlsx]

## Sheet: NEG
Ion RT	Ion MZ	Var ID (Primary)
13.435	653.303	V1
12.498	619.288	V2
16.685	736.52	V3
17.028	524.277	V4
13.435	654.307	V5
19.157	885.552	V6
13.046	1450.36	V7
17.191	476.276	V8
17.15	500.276	V9
12.472	620.295	V10
13.003	1450.2	V11
12.993	1450.53	V12
3.216	269.086	V13
3.093	326.759	V14
3.13	328.758	V15
3.131	334.788	V16
3.15	340.764	V17
3.075	388.728	V18
3.053	397.728	V19
9.414	419.054	V20
3.125	462.735	V21
15.114	490.228	V22
26.756	490.301	V23
3.178	510.651	V24
12.975	1243.02	V25
12.989	1450.04	V26
12.983	1740.39	V27
3.142	201.039	V28
3.054	266.803	V29
3.221	270.091	V30
3.094	278.829	V31
3.093	280.826	V32
24.536	281.247	V33
3.175	282.958	V34
3.18	292.985	V35
3.156	313.05	V36
3.189	326.983	V37
3.081	330.762	V38
3.09	336.787	V39
3.087	338.783	V40
3.17	340.916	V41
3.051	384.717	V42
3.084	386.716	V43
3.054	390.748	V44
3.198	394.971	V45
3.066	396.74	V46
3.003	410.739	V47
9.374	421.05	V48
18.046	452.277	V49
3.085	452.705	V50
3.124	454.702	V51
3.091	456.689	V52
15.857	465.304	V53
3	466.697	V54
3.001	468.697	V55
3.002	470.697	V56
3.081	471.653	V57
3.084	473.652	V58
26.818	491.304	V59
3.119	512.652	V60
3.084	531.611	V61
3.125	533.609	V62
3.085	558.593	V63
3.088	562.588	V64
3.087	563.59	V65
3.068	571.603	V66
3.105	574.599	V67
3.123	578.622	V68
18.484	581.328	V69
3.168	594.577	V70
3.082	617.553	V71
3.085	618.549	V72
3.084	648.53	V73
3.083	649.53	V74
3.085	708.487	V75
3.084	736.465	V76
3.087	796.419	V77
19.035	886.554	V78
12.981	1242.74	V79
12.987	1242.88	V80
12.983	1243.17	V81
12.999	1243.31	V82
13.022	1450.7	V83
13.021	1450.86	V84
12.999	1740.6	V85
3.099	157.015	V86
3.046	208.847	V87
3.052	210.843	V88
3.203	215.036	V89
3.184	225.059	V90
3.148	257.076	V91
3.046	270.798	V92
3.042	272.798	V93
3.063	276.832	V94
20.891	277.217	V95
3.077	286.861	V96
3.077	288.859	V97
3.071	344.817	V98
3.074	346.816	V99
3.005	369.748	V100
3.155	381.039	V101
3.043	385.715	V102
3.041	387.712	V103
3.153	392.745	V104
3.085	394.745	V105
3.011	398.729	V106
3.001	399.733	V107
3.07	414.795	V108
3.008	426.709	V109
3.006	427.711	V110
3.002	428.712	V111
3.029	440.682	V112
3.044	442.675	V113
3.038	446.676	V114
2.868	456.841	V115
3.027	458.679	V116
3.039	472.657	V117
3.044	474.652	V118
3.043	475.649	V119
3.011	484.666	V120
3.013	485.664	V121
3.008	486.667	V122
24.568	490.3	V123
3.061	498.648	V124
3.02	499.654	V125
3.042	500.633	V126
3.043	501.633	V127
3.044	502.631	V128
3.041	503.628	V129
3.041	504.63	V130
3.05	505.632	V131
3.064	508.64	V132
10.519	514.282	V133
3.017	515.643	V134
3.07	516.641	V135
3.017	526.654	V136
2.998	528.655	V137
3.027	530.625	V138
3.042	532.608	V139
3.017	543.624	V140
3.016	544.623	V141
3.013	545.623	V142
3.019	556.61	V143
19.856	557.325	V144
3.039	559.595	V145
3.045	560.589	V146
3.064	561.587	V147
3.046	564.588	V148
3.064	566.595	V149
3.074	568.611	V150
3.079	570.615	V151
3.07	572.61	V152
3.061	573.602	V153
3.028	584.614	V154
3.043	589.57	V155
3.042	590.569	V156
3.044	591.566	V157
3.046	592.569	V158
3.06	597.561	V159
3.098	598.563	V160
3.054	599.564	V161
3.021	602.582	V162
3.041	619.548	V163
3.043	620.546	V164
3.045	621.545	V165
3.047	622.549	V166
3.062	626.551	V167
3.105	627.542	V168
3.062	628.549	V169
3.064	630.563	V170
3.031	631.561	V171
3.05	632.559	V172
9.376	640.075	V173
9.426	642.073	V174
3.036	646.537	V175
3.04	647.531	V176
3.044	650.527	V177
3.043	651.531	V178
3.038	677.509	V179
3.038	678.51	V180
3.037	679.512	V181
3.036	680.51	V182
3.04	706.492	V183
3.037	707.488	V184
3.045	792.429	V185
3.043	794.423	V186
3.068	798.416	V187
13	1087.52	V188
13.034	1741	V189
3.2	217.029	V190
3.096	236.019	V191
21.922	253.216	V192
3.022	268.801	V193
24.581	283.254	V194
3.084	296.889	V195
3.018	324.762	V196
3.066	332.749	V197
3.112	337.012	V198
3.105	350.943	V199
24.152	351.22	V200
3.082	354.847	V201
2.977	368.75	V202
3.011	382.721	V203
3.107	384.94	V204
9.308	397.07	V205
9.305	399.069	V206
2.989	400.724	V207
3.093	404.777	V208
3.113	404.999	V209
2.918	434.844	V210
3.016	444.673	V211
2.998	448.679	V212
3.193	449.024	V213
2.977	487.666	V214
22.284	490.3	V215
3.01	506.638	V216
3.119	507.643	V217
3.061	509.63	V218
3.024	514.646	V219
3.029	520.641	V220
17.036	525.279	V221
19.863	540.325	V222
2.99	542.624	V223
19.941	556.324	V224
18.519	564.328	V225
3.059	576.582	V226
2.869	576.799	V227
18.508	580.325	V228
3.2	582.638	V229
3.057	593.572	V230
3.007	601.58	V231
3.025	603.581	V232
18.269	604.325	V233
3.004	616.559	V234
3.03	624.55	V235
3.009	676.51	V236
24.57	689.542	V237
16.198	885.551	V238
20.571	886.553	V239
12.971	1087.27	V240
12.968	1242.6	V241
12.985	1243.45	V242
13.003	1740.19	V243
3.014	212.839	V244
3.074	228.903	V245
24.225	255.232	V246
22.148	303.232	V247
3.098	316.95	V248
3.151	342.915	V249
3.076	356.846	V250
3.102	360.971	V251
3.006	370.751	V252
26.9	379.252	V253
3.051	402.772	V254
3.177	408.902	V255
3.252	410.902	V256
3.104	418.93	V257
3.176	425.063	V258
3.003	429.717	V259
24.552	451.252	V260
3.056	460.647	V261
20.528	480.31	V262
3.04	511.625	V263
3.021	513.644	V264
3.05	534.608	V265
22.714	559.471	V266
29.692	564.318	V267
3.096	580.644	V268
2.999	587.581	V269
3.009	588.577	V270
12.471	595.288	V271
3.049	600.579	V272
22.071	607.473	V273
3.101	657.519	V274
22.648	685.528	V275
22.557	698.288	V276
22.554	699.291	V277
22.553	720.308	V278
34.034	741.807	V279
34.021	826.784	V280
16.344	886.553	V281
18.386	887.558	V282
12.946	1087.39	V283
12.989	1087.65	V284
12.971	1243.59	V285
13.01	1451	V286
3.152	202.042	V287
3.228	271.094	V288
3.131	272.928	V289
22.709	279.231	V290
22.682	280.123	V291
21.63	327.231	V292
22.614	329.247	V293
3.117	344.728	V294
3.076	348.813	V295
3.018	367.748	V296
22.719	375.22	V297
2.94	408.738	V298
3.027	450.724	V299
2.978	457.689	V300
3.075	483.666	V301
22.018	507.44	V302
24.274	511.47	V303
3.07	517.642	V304
3.021	518.62	V305
3.014	529.639	V306
3.059	546.62	V307
2.99	554.809	V308
19.995	556.325	V309
22.711	560.475	V310
24.647	563.503	V311
24.639	564.505	V312
3.024	575.601	V313
3.02	586.608	V314
26.919	589.517	V315
3.087	596.572	V316
13.38	599.322	V317
3.039	604.581	V318
3.037	629.547	V319
21.645	655.473	V320
3.04	675.516	V321
26.984	689.558	V322
26.969	690.56	V323
3.045	735.466	V324
31.337	783.576	V325
13.023	1449.87	V326
3.195	220.87	V327
22.734	280.235	V328
22.746	280.384	V329
22.846	280.554	V330
24.619	281.393	V331
24.618	281.764	V332
26.965	283.263	V333
26.967	284.267	V334
3.081	298.886	V335
22.135	304.235	V336
2.997	330.875	V337
3.066	342.734	V338
22.692	364.21	V339
24.614	366.225	V340
3.227	371.008	V341
24.626	377.235	V342
22.708	379.157	V343
2.905	394.837	V344
24.242	425.238	V345
3.224	438.996	V346
22.699	449.238	V347
3.196	462.958	V348
3.05	476.65	V349
24.275	512.474	V350
3.061	522.685	V351
3.023	524.665	V352
22.715	561.479	V353
26.966	567.536	V354
22.721	581.452	V355
3.065	625.548	V356
3.018	644.571	V357
3.064	655.526	V358
3.059	656.52	V359
3.059	658.53	V360
24.265	661.527	V361
24.229	663.524	V362
22.652	686.531	V363
24.617	688.546	V364
26.962	691.562	V365
2.999	709.487	V366
27.079	715.574	V367
21.969	885.55	V368
12.967	1087.77	V369
12.979	1087.88	V370
13.205	1450.54	V371
13.054	1450.88	V372
24.274	255.372	V373
24.276	256.235	V374
24.276	257.24	V375
3.215	258.995	V376
3.071	270.842	V377
21.092	278.218	V378
22.705	279.377	V379
24.593	281.087	V380
24.614	281.49	V381
24.657	282.251	V382
21.625	328.235	V383
24.137	331.263	V384
24.274	340.21	V385
24.274	355.158	V386
22.714	380.16	V387
3.135	398.871	V388
2.972	406.721	V389
21.939	419.262	V390
11.524	447.133	V391
2.975	452.785	V392
3.153	464.73	V393
3.024	488.665	V394
22.02	508.442	V395
24.265	513.477	V396
24.273	533.454	V397
24.275	534.457	V398
29.433	564.318	V399
24.64	565.51	V400
22.714	582.458	V401
24.647	585.485	V402
24.637	586.49	V403
3.073	595.579	V404
2.833	598.78	V405
24.278	662.531	V406
3.056	681.515	V407
24.641	687.543	V408
3.083	738.462	V409
12.956	1243.74	V410
13.077	1451.04	V411
13.089	1451.2	V412
13.115	1740.41	V413
13.166	1740.6	V414
13.061	1741.2	V415
3.12	146.986	V416
22.038	254.22	V417
24.243	255.463	V418
22.709	278.955	V419
24.615	281.565	V420
3.127	283.103	V421
3.085	306.919	V422
22.624	330.252	V423
3.188	332.885	V424
3.172	364.877	V425
3.087	374.906	V426
22.68	376.22	V427
24.656	381.173	V428
22.658	386.229	V429
24.519	388.245	V430
3.063	406.772	V431
24.145	421.279	V432
16.328	470.195	V433
2.996	472.731	V434
14.957	474.229	V435
26.812	492.301	V436
22.696	559.343	V437
26.973	590.522	V438
3.067	623.552	V439
3.067	652.534	V440
3.069	653.532	V441
3.043	705.489	V442
3.047	737.461	V443
16.752	737.521	V444
3.046	765.444	V445
31.309	784.581	V446
22.326	885.551	V447
13.118	1740.21	V448
24.27	255.536	V449
22.711	279.041	V450
22.716	279.473	V451
22.722	279.55	V452
27.045	309.278	V453
2.949	332.802	V454
3.01	412.742	V455
3.106	428.961	V456
3.124	452.928	V457
26.964	468.277	V458
3.003	469.703	V459
2.984	472.788	V460
2.982	508.683	V461
21.091	555.441	V462
24.641	563.35	V463
22.173	608.477	V464
3.174	634.55	V465
21.64	656.478	V466
2.865	696.755	V467
3.012	734.465	V468
19.778	887.558	V469
13.055	1087.14	V470
13.195	1243.18	V471
3.046	238.932	V472
24.28	255.046	V473
24.269	255.723	V474
22.699	278.866	V475
22.744	280.742	V476
22.782	282.243	V477
24.606	282.399	V478
2.964	404.714	V479
27.057	405.278	V480
24.161	426.242	V481
3.03	455.686	V482
2.848	514.783	V483
22.011	529.422	V484
24.248	535.458	V485
3.019	557.62	V486
2.801	565.803	V487
2.812	614.777	V488
3.046	633.56	V489
17.302	857.52	V490
22.613	915.53	V491
13.144	1087.65	V492
13.18	1242.89	V493
13.169	1450.04	V494
22.71	278.817	V495
24.283	352.222	V496
24.648	382.176	V497
3.2	400.872	V498
2.994	402.693	V499
2.978	439.718	V500
3.029	460.726	V501
2.865	478.817	V502
3.148	493.051	V503
2.801	516.811	V504
20.527	582.335	V505
3.142	654.529	V506
3.074	660.535	V507
3.073	686.501	V508
27.104	716.576	V509
27.08	717.57	V510
3.041	795.422	V511
34.056	911.763	V512
22.61	916.534	V513
12.955	966.571	V514
12.91	1088.02	V515
13.071	1740	V516
24.145	255.086	V517
24.568	282.166	V518
3.098	290.855	V519
3.14	328.979	V520
3.148	366.873	V521
24.612	378.237	V522
2.913	392.793	V523
24.266	511.346	V524
2.973	527.655	V525
3.057	530.723	V526
2.813	592.767	V527
3.044	614.581	V528
2.962	645.549	V529
26.985	692.563	V530
3.108	718.5	V531
13.108	1087.53	V532
13.296	1243.03	V533
13.177	1243.46	V534
13.33	1450.37	V535
24.266	256.37	V536
3.266	269.231	V537
22.701	279.073	V538
22.727	280.483	V539
24.62	280.593	V540
3.006	284.773	V541
34.425	306.075	V542
22.006	349.205	V543
3.03	352.774	V544
24.276	356.16	V545
2.98	383.718	V546
3.058	390.841	V547
24.494	447.298	V548
2.893	450.819	V549
3.019	497.673	V550
14.989	512.249	V551
2.929	512.737	V552
22.166	629.452	V553
2.831	636.777	V554
2.976	682.512	V555
3.006	688.512	V556
3.054	704.501	V557
3.084	720.499	V558
16.442	861.55	V559
12.907	966.453	V560
13.15	1449.87	V561
3.096	199.023	V562
3.031	272.838	V563
3.16	274.924	V564
22.708	278.778	V565
24.617	280.75	V566
24.624	280.895	V567
24.608	280.965	V568
24.616	282.5	V569
3.101	325.124	V570
2.999	371.757	V571
21.911	423.221	V572
3.041	425.706	V573
2.951	430.729	V574
18.575	478.29	V575
22.629	490.303	V576
2.961	530.683	V577
3.084	588.679	V578
3.022	605.583	V579
18.093	628.328	V580
2.749	674.769	V581
2.753	685.759	V582
2.802	718.74	V583
3.107	764.445	V584
15.778	857.518	V585
12.938	966.685	V586
12.99	1449.7	V587
24.282	254.741	V588
24.266	254.826	V589
22.713	278.503	V590
24.633	280.709	V591
24.601	281.003	V592
3.046	339.77	V593
3.041	438.718	V594
22.547	445.282	V595
26.949	453.267	V596
2.878	454.795	V597
3.081	565.597	V598
2.872	570.775	V599
3.088	590.669	V600
2.739	625.781	V601
3.077	661.539	V602
2.968	674.522	V603
13.108	1087.42	V604
3.092	218.873	V605
24.256	255.118	V606
3.167	267.07	V607
24.632	280.662	V608
24.601	280.864	V609
24.59	281.125	V610
26.989	380.255	V611
9.26	398.072	V612
3.001	474.765	V613
3.012	532.721	V614
3.057	540.747	V615
27.046	615.536	V616
21.652	677.454	V617
3.066	710.491	V618
3.024	793.428	V619
3.022	824.398	V620
16.071	885.549	V621
24.259	254.699	V622
22.667	279.103	V623
3.008	286.771	V624
2.956	330.793	V625
2.875	332.843	V626
3.144	396.973	V627
3.088	412.795	V628
2.962	441.726	V629
3.101	518.67	V630
3.13	522.628	V631
22.712	559.239	V632
2.858	587.789	V633
18.303	588.33	V634
3.043	659.535	V635
3.01	687.501	V636
22.099	709.527	V637
3.08	719.493	V638
2.971	766.446	V639
13.058	1741.21	V640
9.264	198.033	V641
3.15	214.971	V642
24.268	254.955	V643
22.697	278.425	V644
22.703	278.457	V645
22.713	278.574	V646
24.256	491.299	V647
3.224	506.984	V648
3.038	540.638	V649
3.121	566.628	V650
34.5	584.356	V651
2.836	584.778	V652
3.045	585.614	V653
3.023	586.729	V654
2.792	644.761	V655
3.093	684.504	V656
24.275	254.558	V657
3.216	269.017	V658
22.694	278.37	V659
24.529	280.461	V660
24.6	282.134	V661
3.097	314.054	V662
2.852	314.895	V663
2.996	401.744	V664
3.066	424.833	V665
2.947	448.72	V666
24.577	452.25	V667
3.165	528.707	V668
2.947	564.763	V669
2.995	569.586	V670
3.07	615.587	V671
22.646	631.464	V672
2.851	707.75	V673
2.739	734.736	V674
2.772	756.73	V675
29.562	802.555	V676
2.689	816.72	V677
23.457	819.557	V678
22.707	278.904	V679
24.44	280.337	V680
24.639	280.793	V681
24.603	280.828	V682
3.059	350.776	V683
3.115	373.002	V684
17.197	477.277	V685
3.117	478.663	V686
2.801	496.806	V687
11.238	498.289	V688
2.923	548.792	V689
3.088	555.631	V690
2.865	634.751	V691
3.098	638.58	V692
3.066	662.535	V693
3.002	790.435	V694
17.194	833.515	V695
12.915	966.343	V696
13.209	1740.41	V697
3.15	268.75	V698
2.892	274.884	V699
22.73	278.004	V700
22.714	279.756	V701
24.59	280.517	V702
24.64	282.1	V703
3.015	437.709	V704
2.963	448.76	V705
2.967	462.657	V706
2.882	556.785	V707
2.876	658.756	V708
2.999	685.496	V709
3.14	716.488	V710
3.243	717.492	V711
32.057	731.627	V712
24.296	819.559	V713
19.12	861.553	V714
24.295	254.879	V715
3.158	268.959	V716
22.688	280.147	V717
2.928	334.838	V718
2.995	467.694	V719
3.066	482.664	V720
3.054	510.72	V721
3.062	520.689	V722
2.862	532.812	V723
3.029	541.621	V724
29.672	565.32	V725
3.102	567.59	V726
2.904	567.767	V727
3.001	580.574	V728
3.086	690.516	V729
23.368	818.56	V730
34.056	842.755	V731
12.853	966.793	V732
13.001	1451.35	V733
24.206	254.66	V734
24.284	254.789	V735
24.241	255.14	V736
3.003	268.866	V737
22.702	278.337	V738
24.594	280.557	V739
24.644	281.022	V740
3.197	322.854	V741
2.957	326.817	V742
26.986	368.239	V743
3.003	470.757	V744
3.113	477.665	V745
3.081	482.791	V746
2.852	513.802	V747
2.886	527.811	V748
3.014	592.674	V749
7.334	597.323	V750
2.917	652.761	V751
21.961	659.511	V752
3.02	715.489	V753
34.071	757.781	V754
2.878	767.73	V755
2.991	854.383	V756
6.32	907.894	V757
12.988	1243.87	V758
13.074	1740.22	V759
22.7	278.272	V760
22.705	278.628	V761
22.703	279.954	V762
22.725	280.076	V763
3.095	311.034	V764
3.164	382.041	V765
2.993	386.759	V766
2.938	510.788	V767
3.123	535.624	V768
2.512	544.732	V769
18.592	581.326	V770
2.952	616.755	V771
2.935	690.738	V772
30.977	802.553	V773
34.07	927.737	V774
3.046	765.445	V87
3.069	653.532	V441
3.18	292.985	V35
11.238	498.289	V688
11.524	447.132	V391
22.148	303.232	V247
22.614	329.247	V293
22.709	279.232	V290
22.725	280.076	V763
24.145	255.086	V432
24.225	255.235	V246
24.593	281.087	V380
24.626	377.235	V342
27.045	309.278	V453

## Sheet: POS
Ion RT	Ion MZ	Var ID (Primary)
0.186	234.92	V373
0.326	311.219	V462
0.45	158.15	V844
0.692	140.143	V720
1.152	342.208	V703
1.233	342.201	V465
1.418	301.142	V334
1.44	301.145	V379
1.507	279.16	V118
1.582	142.159	V250
1.694	279.159	V119
2.217	140.144	V281
2.248	141.145	V808
2.378	590.713	V829
2.415	448.785	V585
2.459	140.152	V666
2.477	306.851	V516
2.485	426.808	V521
2.572	284.876	V461
2.596	156.138	V667
2.668	156.154	V668
2.684	278.882	V579
2.686	164.924	V152
2.698	175.119	V327
2.763	398.841	V494
2.782	149.015	V721
2.785	382.864	V339
2.793	404.844	V296
2.813	524.801	V523
2.851	275.933	V699
2.86	297.914	V439
2.862	115.959	V752
2.873	182.032	V513
2.873	182.032	V513
2.881	346.906	V818
2.886	229.965	V756
2.889	141.006	V407
2.89	266.423	V850
2.894	218.982	V215
2.898	395.881	V650
2.901	123.041	V210
2.903	278.941	V700
2.908	190.483	V434
2.912	338.923	V558
2.914	294.908	V815
2.915	320.865	V492
2.916	237.938	V671
2.921	177.957	V154
2.921	169.974	V488
2.925	203.004	V155
2.925	161.983	V576
2.93	139.019	V149
2.93	158.978	V553
2.932	156.983	V282
2.933	198.471	V458
2.938	286.926	V532
2.943	354.892	V628
2.943	354.892	V628
2.952	258.444	V726
2.96	342.846	V674
2.967	198.008	V811
2.968	191.076	V846
2.982	552.604	V449
2.99	436.697	V416
2.991	143.002	V613
3.012	456.721	V469
3.014	338.801	V730
3.015	494.649	V445
3.015	446.67	V495
3.016	486.656	V268
3.031	222.882	V755
3.035	514.674	V861
3.039	662.53	V352
3.039	398.755	V677
3.042	280.843	V672
3.044	668.527	V598
3.047	318.78	V176
3.049	376.736	V181
3.049	550.61	V200
3.05	666.528	V242
3.051	370.741	V178
3.051	432.695	V184
3.051	492.649	V188
3.051	608.572	V202
3.052	372.737	V179
3.052	374.736	V180
3.052	546.615	V196
3.053	254.822	V164
3.053	316.777	V175
3.054	258.819	V167
3.054	430.695	V183
3.054	488.656	V187
3.055	256.82	V165
3.055	312.781	V174
3.057	610.567	V312
3.058	448.671	V522
3.06	314.778	V124
3.06	274.881	V459
3.061	340.802	V817
3.062	198.861	V109
3.064	226.95	V217
3.071	266.849	V332
3.071	328.938	V518
3.074	208.893	V256
3.075	330.749	V624
3.076	548.612	V199
3.077	392.797	V295
3.077	332.837	V382
3.078	780.441	V659
3.083	270.974	V219
3.086	390.795	V583
3.086	330.97	V729
3.088	382.768	V182
3.093	326.804	V517
3.094	264.852	V169
3.094	264.852	V169
3.096	490.654	V130
3.096	442.721	V385
3.097	664.529	V204
3.098	334.838	V413
3.098	506.632	V651
3.102	206.896	V111
3.103	256.3	V330
3.106	196.866	V77
3.109	782.443	V502
3.114	216.921	V157
3.114	500.682	V736
3.117	388.711	V340
3.125	322.813	V83
3.127	372.967	V859
3.128	315.005	V226
3.129	440.728	V186
3.129	142.159	V430
3.129	142.159	V186
3.136	324.809	V84
3.137	384.764	V229
3.138	434.694	V185
3.14	427.023	V468
3.147	380.769	V415
3.152	428.7	V85
3.152	204.056	V369
3.154	606.569	V96
3.155	303.054	V225
3.156	604.576	V136
3.159	498.684	V537
3.164	205.066	V408
3.167	357.012	V675
3.17	415.069	V297
3.172	220.066	V285
3.172	244.079	V515
3.173	260.949	V116
3.174	388.062	V676
3.177	360.034	V761
3.179	247.015	V160
3.184	421.131	V442
3.184	421.131	V442
3.185	375.001	V559
3.186	359.031	V177
3.187	471.049	V536
3.203	373.039	V338
3.203	390.709	V535
3.207	358.043	V466
3.208	301.169	V173
3.212	221.018	V286
3.214	392.106	V230
3.224	219.027	V371
3.225	427.068	V678
3.228	304.975	V533
3.235	261.031	V578
3.236	282.097	V411
3.237	406.12	V342
3.243	281.093	V222
3.243	381.082	V493
3.243	281.093	V222
3.245	296.064	V223
3.245	296.064	V223
3.25	298.066	V258
3.255	537.195	V394
3.258	297.07	V291
3.261	365.105	V228
3.261	365.105	V228
3.268	496.177	V764
3.269	448.141	V233
3.27	219.081	V725
3.273	203.052	V110
3.284	329.083	V463
3.284	329.083	V463
3.289	433.143	V264
3.321	280.091	V81
3.328	272.139	V727
3.348	285.127	V170
3.354	416.196	V232
3.359	154.059	V106
3.36	132.077	V280
3.36	132.077	V280
3.365	263.146	V375
3.365	263.146	V375
3.369	250.157	V489
3.379	411.161	V231
3.379	411.161	V231
3.385	136.049	V74
3.386	140.069	V105
3.386	307.109	V123
3.396	249.155	V163
3.402	156.044	V150
3.407	257.146	V166
3.413	273.121	V220
3.416	279.187	V120
3.428	271.136	V117
3.443	277.113	V620
3.443	277.113	V620
3.446	235.164	V409
3.455	292.197	V171
3.456	259.149	V374
3.465	118.088	V104
3.484	162.112	V151
3.492	258.149	V115
3.5	184.095	V368
3.5	184.095	V368
3.548	280.194	V410
3.634	309.176	V292
3.64	347.217	V625
3.658	302.121	V853
3.672	217.075	V847
3.672	217.075	V847
3.68	279.167	V852
3.709	408.242	V520
3.736	204.122	V214
3.739	407.239	V343
3.753	146.118	V487
3.778	205.125	V156
3.783	144.103	V212
3.829	140.142	V753
3.834	226.104	V158
3.855	279.163	V460
4.093	301.131	V53
4.14	279.159	V376
4.193	205.127	V616
4.223	301.144	V54
4.226	160.134	V253
4.258	248.149	V161
4.417	226.047	V216
4.424	279.158	V36
4.49	175.121	V283
4.524	266.07	V331
4.691	301.144	V259
4.715	227.123	V670
4.78	160.138	V810
4.945	279.165	V759
5.088	229.155	V112
5.089	249.107	V288
5.206	279.159	V52
5.366	262.163	V436
5.397	218.14	V79
5.525	175.119	V51
5.662	279.16	V121
5.849	218.146	V435
5.86	242.271	V643
5.944	175.124	V153
6.314	584.174	V655
6.33	397.111	V341
6.332	263.099	V437
6.337	210.05	V284
6.337	210.05	V284
6.34	166.087	V326
6.464	279.167	V80
6.487	320.094	V623
6.814	279.157	V24
7.086	301.142	V82
7.086	301.142	V82
7.166	217.105	V370
7.246	233.158	V617
7.288	232.154	V257
7.604	279.16	V37
7.918	301.145	V122
7.949	300.08	V648
7.95	227.079	V372
7.983	243.054	V328
7.986	205.096	V255
7.986	205.096	V255
7.989	284.099	V377
7.992	188.072	V254
7.992	262.118	V849
8.071	249.06	V162
8.096	475.134	V128
8.164	701.204	V313
8.195	261.131	V218
8.332	175.132	V433
8.446	140.152	V807
8.774	142.159	V612
8.947	305.156	V261
9.103	279.147	V438
9.158	301.14	V555
9.293	175.119	V23
9.31	313.039	V380
9.313	201.05	V514
9.314	297.061	V224
9.314	297.061	V224
9.321	154.042	V251
9.323	467.03	V266
9.323	467.03	V266
9.338	246.169	V159
9.378	244.011	V113
9.381	465.033	V127
9.381	299.061	V172
9.381	299.061	V127
9.4	158.158	V575
9.418	142.159	V695
9.424	202.045	V78
9.482	349.183	V227
9.616	200.047	V11
9.836	409.184	V630
9.864	388.256	V788
10.007	393.209	V55
10.203	453.209	V763
10.334	437.235	V86
10.595	497.236	V735
10.61	481.26	V58
10.856	525.289	V133
10.881	143.16	V696
11.079	569.313	V399
11.28	613.341	V632
11.365	260.181	V168
11.494	260.185	V848
11.505	140.144	V9
11.632	158.154	V107
11.81	406.216	V820
11.958	140.154	V406
12.058	321.13	V557
12.085	472.259	V680
12.167	494.269	V821
12.285	538.293	V770
12.404	560.309	V826
12.527	242.132	V783
12.535	185.114	V76
12.726	140.138	V779
12.761	315.298	V381
12.847	156.174	V669
12.891	266.172	V619
12.96	353.16	V626
13.122	1245.34	V405
13.135	1245.48	V511
13.138	1244.77	V484
13.145	1089.28	V550
13.148	1245.06	V455
13.149	1244.92	V485
13.151	1244.63	V611
13.162	1089.65	V640
13.163	1245.2	V456
13.167	1089.78	V693
13.191	1089.41	V692
13.207	1089.53	V574
13.213	1245.61	V719
13.272	1244.64	V882
13.303	156.136	V512
13.524	156.163	V530
13.813	574.311	V654
13.825	142.159	V1
13.981	315.299	V556
14.296	524.367	V2
14.4	525.365	V304
14.479	547.373	V538
14.686	546.39	V497
14.844	547.352	V197
14.936	435.232	V25
14.938	547.356	V66
15.076	546.354	V4
15.098	524.396	V192
15.119	451.229	V234
15.135	315.308	V621
15.34	158.155	V35
15.407	100.111	V665
15.432	547.362	V198
15.485	546.391	V195
15.489	250.176	V114
15.762	179.104	V845
15.762	179.104	V845
15.941	524.375	V132
15.978	616.238	V708
16.04	315.3	V262
16.052	547.361	V471
16.157	140.145	V10
16.299	256.295	V531
16.383	409.177	V56
16.426	758.578	V683
16.452	156.152	V529
16.468	415.206	V584
16.472	398.244	V519
16.483	437.194	V12
16.502	454.172	V88
16.516	453.167	V26
16.531	514.314	V39
16.553	453.173	V57
16.558	455.168	V298
16.563	515.315	V590
16.59	438.195	V87
16.622	781.567	V745
16.652	782.582	V569
16.689	546.354	V5
16.692	437.198	V383
16.791	438.202	V384
16.791	438.202	V384
16.792	524.292	V345
16.809	782.571	V424
16.84	806.577	V840
16.867	315.31	V649
16.94	516.325	V738
16.955	141.144	V694
16.963	354.26	V627
17.028	398.295	V860
17.054	526.293	V134
17.069	546.279	V93
17.077	570.258	V311
17.088	549.278	V273
17.102	505.233	V737
17.122	500.275	V27
17.132	564.302	V309
17.144	525.279	V91
17.152	490.289	V235
17.171	502.292	V236
17.18	524.277	V65
17.18	481.232	V734
17.201	548.275	V397
17.209	782.561	V316
17.224	501.278	V269
17.231	806.569	V714
17.239	522.257	V390
17.255	518.323	V14
17.266	806.572	V664
17.283	478.295	V418
17.338	540.305	V194
17.381	541.305	V447
17.404	540.334	V862
17.417	457.235	V679
17.443	808.586	V364
17.453	806.569	V504
17.464	804.55	V872
17.511	828.538	V638
17.57	318.3	V702
17.592	781.56	V476
17.596	828.554	V689
17.705	639.388	V741
17.716	517.309	V237
17.722	494.327	V131
17.736	516.306	V89
17.864	256.295	V577
17.921	476.279	V586
17.945	551.333	V792
17.963	809.587	V877
18.021	661.405	V772
18.03	590.322	V67
18.056	606.294	V562
18.07	569.344	V43
18.077	516.312	V705
18.085	531.25	V346
18.091	591.326	V94
18.116	573.343	V795
18.129	592.329	V349
18.135	529.315	V768
18.15	568.339	V6
18.209	507.285	V389
18.21	507.251	V61
18.236	545.343	V92
18.237	566.322	V30
18.247	542.321	V16
18.267	567.326	V19
18.27	582.297	V240
18.27	826.491	V879
18.27	582.297	V240
18.285	156.173	V552
18.29	825.986	V878
18.293	837.985	V718
18.299	504.306	V765
18.326	315.302	V854
18.338	521.348	V706
18.345	544.339	V17
18.43	521.343	V15
18.451	569.343	V398
18.451	569.343	V398
18.47	1061.66	V248
18.47	559.305	V561
18.472	802.991	V425
18.474	1062.66	V249
18.478	801.985	V205
18.479	543.326	V28
18.479	522.348	V41
18.479	543.326	V28
18.481	802.486	V244
18.481	623.441	V709
18.484	781.559	V423
18.492	558.295	V201
18.492	1062.16	V510
18.499	520.34	V64
18.505	567.343	V827
18.516	484.253	V267
18.518	483.249	V129
18.536	782.567	V317
18.54	1039.68	V509
18.575	1040.67	V751
18.597	786.579	V800
18.633	484.259	V631
18.633	484.259	V631
18.666	1061.66	V691
18.814	559.307	V348
18.835	808.59	V506
18.848	564.302	V594
18.858	158.155	V108
19.02	759.58	V865
19.21	275.278	V814
19.253	497.345	V822
19.296	529.817	V305
19.304	551.35	V707
19.334	573.845	V828
19.356	573.343	V595
19.356	573.343	V595
19.37	859.536	V34
19.42	772.513	V601
19.421	529.317	V391
19.421	529.316	V391
19.426	537.306	V769
19.426	537.306	V769
19.433	507.803	V301
19.441	485.287	V59
19.467	520.339	V791
19.477	771.488	V33
19.489	722.501	V314
19.489	515.29	V767
19.492	743.435	V20
19.492	743.435	V20
19.499	493.279	V588
19.499	493.279	V588
19.5	485.792	V344
19.517	810.563	V507
19.527	831.486	V148
19.527	743.453	V599
19.527	947.587	V749
19.563	903.561	V528
19.566	683.435	V31
19.58	919.537	V881
19.584	816.513	V279
19.584	463.779	V560
19.594	441.263	V417
19.602	597.388	V420
19.602	832.519	V508
19.602	597.388	V420
19.608	699.409	V32
19.609	463.286	V300
19.617	875.507	V527
19.617	875.507	V527
19.618	860.537	V404
19.625	569.339	V794
19.633	595.379	V44
19.635	815.511	V207
19.64	595.379	V241
19.649	772.491	V142
19.657	315.296	V728
19.691	655.382	V45
19.692	540.306	V653
19.699	727.46	V140
19.702	787.463	V318
19.703	728.462	V141
19.705	991.646	V806
19.713	766.496	V71
19.72	729.468	V633
19.721	568.358	V498
19.729	552.359	V18
19.734	788.47	V662
19.735	744.441	V422
19.743	767.504	V451
19.755	649.439	V832
19.757	685.444	V500
19.765	684.44	V138
19.769	656.388	V203
19.779	611.357	V68
19.785	678.48	V541
19.792	700.412	V421
19.796	508.332	V13
19.797	639.408	V97
19.821	640.413	V137
19.821	640.413	V137
19.834	1013.65	V323
19.836	683.446	V499
19.843	765.984	V275
19.844	1014.66	V324
19.846	641.418	V473
19.856	1014.15	V366
19.865	727.467	V835
19.867	634.454	V597
19.868	655.391	V540
19.869	596.384	V95
19.871	567.334	V310
19.874	496.341	V38
19.881	497.342	V60
19.906	534.291	V193
19.917	612.359	V350
19.922	464.299	V444
19.947	551.355	V135
19.979	613.358	V863
19.987	639.415	V472
19.991	497.35	V189
19.991	497.35	V189
20.001	519.325	V63
20.001	519.325	V63
20.002	590.426	V682
20.003	518.321	V40
20.02	1014.16	V750
20.023	766.5	V354
20.024	460.253	V443
20.024	460.253	V443
20.026	507.328	V62
20.026	507.328	V62
20.054	1039.68	V610
20.06	419.277	V125
20.06	419.277	V125
20.064	553.364	V681
20.078	459.249	V126
20.09	546.397	V496
20.118	463.299	V387
20.126	509.336	V766
20.135	459.28	V733
20.14	534.294	V393
20.178	479.281	V790
20.218	523.291	V591
20.224	544.337	V3
20.234	274.273	V221
20.234	274.273	V221
20.303	545.34	V29
20.404	779.494	V870
20.43	778.988	V869
20.436	459.252	V299
20.439	697.453	V834
20.449	534.32	V824
20.462	523.35	V190
20.51	522.355	V90
20.531	560.317	V539
20.544	609.401	V830
20.558	653.425	V796
20.563	256.295	V644
20.669	565.374	V771
20.698	274.275	V333
20.734	521.345	V739
20.734	521.345	V739
20.754	522.359	V302
20.79	760.576	V866
20.821	810.585	V606
20.847	758.572	V46
20.863	156.168	V843
21.013	760.58	V684
21.114	323.193	V412
21.166	140.151	V486
21.285	544.377	V825
21.364	545.351	V271
21.385	519.33	V652
21.385	519.33	V652
21.398	315.302	V701
21.502	273.178	V758
21.557	806.576	V505
21.59	832.591	V639
21.636	373.211	V414
21.636	373.211	V414
21.7	786.604	V871
21.816	806.575	V320
21.829	828.555	V608
21.865	340.282	V856
21.888	783.576	V358
21.909	504.345	V589
21.946	544.347	V592
21.958	532.338	V392
22.01	299.195	V378
22.079	532.345	V470
22.172	349.209	V441
22.175	832.581	V403
22.388	760.588	V799
22.393	142.159	V22
22.418	829.549	V526
22.42	256.299	V618
22.498	833.583	V483
22.504	319.305	V855
22.528	156.17	V457
22.537	810.601	V716
22.557	700.312	V475
22.562	832.579	V208
22.564	660.294	V474
22.568	659.287	V351
22.577	637.307	V831
22.64	834.588	V690
22.678	326.216	V336
22.678	326.216	V336
22.693	806.565	V145
22.693	806.565	V145
22.697	325.211	V335
22.702	807.572	V363
22.71	830.56	V609
22.715	627.434	V596
22.734	365.317	V629
22.754	158.155	V432
22.816	256.292	V490
22.834	794.562	V686
22.867	783.593	V837
22.874	760.585	V658
22.882	759.57	V70
22.97	828.549	V246
22.994	783.563	V73
23.008	805.553	V360
23.081	806.568	V278
23.102	810.583	V322
23.183	362.328	V857
23.209	780.552	V7
23.329	807.578	V482
23.357	796.551	V605
23.402	275.278	V647
23.406	808.58	V48
23.428	781.554	V72
23.452	793.554	V802
23.476	781.053	V602
23.52	792.549	V801
23.532	809.583	V147
23.542	782.563	V47
23.637	783.576	V357
23.679	796.533	V319
23.703	140.143	V49
23.722	794.555	V544
23.744	796.544	V663
23.749	804.551	V101
23.771	812.553	V717
23.906	318.299	V491
24.168	781.05	V603
24.186	301.211	V260
24.236	806.563	V102
24.237	341.311	V731
24.251	784.576	V478
24.257	760.58	V315
24.272	342.246	V787
24.306	792.551	V777
24.365	832.586	V209
24.384	834.592	V573
24.414	796.545	V747
24.421	805.552	V361
24.447	828.545	V247
24.468	856.571	V805
24.48	807.567	V321
24.588	833.583	V572
24.609	783.568	V143
24.611	830.562	V429
24.615	315.305	V816
24.633	327.226	V337
24.647	367.33	V732
24.745	810.581	V245
24.875	829.552	V428
24.882	784.58	V838
24.909	810.599	V570
24.929	856.586	V880
24.971	794.555	V604
24.989	547.357	V396
25.106	758.569	V69
25.249	546.352	V42
25.388	783.579	V402
25.446	832.589	V549
25.465	829.557	V548
25.618	807.568	V426
25.653	140.146	V8
25.715	828.552	V454
25.718	805.567	V479
25.754	804.567	V634
25.808	783.576	V144
25.841	759.569	V21
25.859	806.57	V146
25.971	809.587	V547
25.985	524.37	V239
25.995	487.276	V419
26.108	807.576	V637
26.11	524.37	V238
26.113	525.37	V270
26.125	760.571	V353
26.155	487.282	V388
26.213	547.361	V308
26.251	796.537	V839
26.283	562.33	V793
26.291	807.567	V481
26.294	784.572	V776
26.303	810.567	V715
26.378	547.356	V307
26.424	781.557	V99
26.467	158.152	V614
26.495	487.28	V587
26.501	810.6	V748
26.595	809.581	V427
26.642	808.581	V103
26.714	805.558	V688
26.747	832.59	V571
26.784	806.579	V874
26.802	786.597	V452
26.968	329.242	V464
27.109	804.564	V359
27.276	783.585	V661
27.33	782.575	V100
27.344	319.302	V785
27.443	807.57	V803
27.59	524.37	V191
27.594	256.293	V329
27.673	783.567	V477
27.732	806.574	V362
27.993	828.554	V607
28.006	204.149	V782
28.049	783.57	V685
28.058	703.566	V563
28.074	547.371	V593
28.175	808.59	V206
28.29	703.56	V524
28.297	362.327	V582
28.347	760.59	V600
28.359	524.371	V303
28.386	809.592	V841
28.521	406.356	V789
28.532	810.595	V778
28.744	741.544	V743
28.775	804.566	V873
28.852	743.554	V657
29.007	741.539	V525
29.245	808.587	V453
29.254	781.559	V356
29.291	384.311	V819
29.462	546.397	V740
29.548	158.152	V781
29.653	156.171	V367
29.781	760.569	V401
29.859	780.556	V276
29.893	546.365	V347
30.063	807.568	V876
30.123	274.273	V289
30.161	204.143	V615
30.163	275.278	V646
30.165	524.379	V823
30.228	806.573	V546
30.28	760.578	V567
30.387	141.149	V642
30.407	524.371	V446
30.431	204.147	V723
30.529	806.577	V635
30.586	783.563	V746
30.63	546.357	V306
30.631	741.546	V565
30.663	759.559	V98
30.711	783.561	V660
30.724	804.574	V687
30.801	719.556	V864
30.825	806.571	V480
31.059	685.512	V710
31.065	685.445	V833
31.17	704.57	V797
31.259	722.555	V542
31.307	760.566	V243
31.341	703.57	V773
31.345	741.548	V543
31.351	773.539	V868
31.491	780.553	V277
31.588	701.546	V400
31.754	702.552	V656
31.803	806.577	V545
31.93	781.553	V355
32.058	719.55	V798
32.147	806.577	V875
32.22	141.145	V842
32.235	546.36	V395
32.246	685.553	V742
32.272	828.55	V804
32.331	781.568	V836
32.411	782.566	V503
32.492	703.554	V139
32.492	703.554	V139
32.57	808.583	V365
32.576	806.572	V636
32.595	204.145	V722
32.664	256.284	V813
32.749	704.566	V712
32.763	318.299	V580
32.763	318.299	V580
32.822	256.3	V645
32.833	760.569	V501
32.837	272.257	V851
32.864	760.584	V568
32.879	701.545	V450
32.886	741.54	V564
32.887	783.556	V775
32.911	760.598	V867
32.913	760.572	V566
32.916	256.282	V812
32.917	256.304	V554
33.19	204.147	V724
33.276	781.565	V713
33.441	362.325	V858
33.453	141.139	V754
33.507	142.159	V75
33.554	759.559	V274
33.564	703.565	V711
33.567	141.147	V211
33.579	272.26	V757
33.579	156.18	V780
33.588	743.556	V774
33.646	143.162	V431
33.667	759.565	V744
33.735	256.275	V784
33.746	323.316	V581
33.776	140.144	V50
33.792	319.292	V534
33.936	347.311	V760
33.946	360.321	V762
33.964	332.289	V673
33.988	346.308	V294
34.005	156.175	V325
34.04	463.851	V265
34.057	320.293	V786
34.058	548.831	V448
34.059	362.899	V263
34.063	156.146	V809
34.077	100.113	V641
34.082	142.16	V551
34.145	417.841	V467
34.149	332.861	V440
34.176	158.152	V252
34.189	167.154	V213
34.369	217.103	V698
34.37	546.353	V272
34.431	216.119	V697
34.689	274.912	V290
34.691	234.919	V287
34.701	340.882	V293
34.71	318.897	V622
34.747	380.882	V704
34.761	446.849	V386
