# Supplementary material for: An Integrative Metabolomic and Network Pharmacology Study Revealing the Regulating Properties of Xihuang Pill That Improves Anlotinib Effects in Lung Cancer
Source: Front Oncol. 2021 Aug 9;11:697247. doi: 10.3389/fonc.2021.697247 (PMC8381607; doi:10.3389/fonc.2021.697247)
Supplement: Supplementary file 3 [file DataSheet_1.zip › Data Sheet/Raw data for the manuscript/Metabolomics raw data/Spider plot of 12 metabolites.xlsx]

## Sheet: Sheet1
	Lactosylceramide	L-Tryptophan	L-Adrenaline	LysoPC(18:0)	Aminoimidazole ribonucleotide	Creatine	Phytosphingosine	Farnesylcysteine	Indolepyruvate	Arachidonic Acid	Linoleic acid	Hexadecanoic acid
Normal	13184	98691	110638	126076	694481	35672	557895	132904	195432	201266	2.20847e+06	1566723
Normal	29760	124310	74941	183736	577106	39680	412630	103319	124797	164665	1.15437e+06	4684119
Normal	60621	192870	77814	111654	716557	55728	971270	94729	96488	396809	1.44194e+06	2889393
Normal	63882	161035	64218	204094	643388	77949	515950	93394	185688	240102	1.51448e+06	2749927
Normal	28544	154562	78032	275613	743104	69376	505646	50647	150950	208321	5836214	1995623
Normal	26368	166190	104523	181924	532642	81285	610880	77408	135490	260982	2.22611e+06	3210629
Normal	66249	145455	53518	189170	658393	45568	732747	63050	119174	211608	7050479	2976189
Normal	29413	133378	117641	204709	549557	22848	318972	64360	110448	322983	3.14063e+06	1935658
Normal	88905	213213	130638	180996	500681	62026	390465	57797	90844	293934	5727242	2202691
Normal	46347	179841	85862	148413	539605	22272	411008	126886	178900	120741	1.39114e+06	2741280
Average	45327.3	156954	89782.5	180638	615551	51240.4	542746	86449.4	138821	242141	3.16911e+06	2.69522e+06
Model	124926	100570	46484	101229	408298	100525	91237	39522	95438	563938	11111726	6891326
Model	126326	62681	30720	56074	279458	133121	97608	28224	34368	620939	13522664	3681635
Model	120618	84899	42096	58320	349406	190921	50456	43245	54167	691042	11754593	6396723
Model	84510	51167	15360	92132	164483	160401	156899	41698	86217	423655	8607908	8753452
Model	197438	102144	23104	81455	236601	293135	103567	21504	104800	1013602	6376703	3579221
Model	79520	51770	54909	54455	407111	101170	129866	25216	77972	504873	8966267	4722164
Model	131332	40155	53870	103828	443040	176919	78392	53035	76661	727384	10983579	9652430
Model	86814	54652	50802	74801	206116	160084	59385	27392	109905	609136	10557661	7826789
Model	133794	89379	33936	82123	389524	208328	91025	51297	22232	1066495	10607808	4773563
Average	120586	70824.1	39031.2	78268.6	320449	169400	95381.7	36792.6	73528.9	691229	1.02765e+07	6.25303e+06
XHW	104438	70631	41136	93171	512919	87712	82995	20928	65073	517696	7.44408e+06	3577759
XHW	91942	80920	63568	120422	362640	91792	361468	61248	116587	373994	8439056	6997438
XHW	121430	122699	45616	124190	452424	123967	283925	43532	96331	461262	9431375	3837119
XHW	115293	114439	56624	97510	394574	97322	161456	29376	91338	556602	10397288	5494919
XHW	52906	91451	32192	117322	361376	131749	322151	78752	65372	341499	8985596	4368285
XHW	106575	104016	53184	71007	470492	101820	228672	61003	64390	626038	13119245	6515081
XHW	56446	93161	35840	97073	358322	178892	258073	36032	90438	677712	8458491	3235008
XHW	43386	68822	73393	114797	430546	93338	68832	49248	44812	590641	5952175	2189984
XHW	141197	70914	89440	111659	579050	156861	220976	32897	104438	610987	10520495	7524591
Average	92623.7	90783.7	54554.8	105239	435816	118161	220950	45890.7	82086.6	528492	9.1942e+06	4.86002e+06
Anlotinib	58832	124603	20416	82030	397569	109248	121120	62300	133248	222931	9179351	3884952
Anlotinib	89289	81565	66782	131403	300886	136640	91136	37927	73392	506384	10898998	4756168
Anlotinib	73832	70384	55278	55010	273331	57702	319840	52968	53184	624048	1.10791e+07	4372924
Anlotinib	70556	91611	59968	54713	333889	55664	305926	52236	122112	544688	1.00561e+07	6880082
Anlotinib	43899	101705	73899	95280	578993	89360	69239	72732	71343	384066	8979554	5949275
Anlotinib	125275	122694	35378	85450	518486	121993	373413	43356	92217	597037	9897799	3952576
Anlotinib	102321	89675	41379	107685	326745	78734	311403	29879	64778	481618	7.15048e+06	3818504
Anlotinib	123122	68902	66213	189523	294597	97612	411136	39102	56621	602103	11761540	7092211
Anlotinib	85642	86321	39810	62746	609234	108923	238921	40895	23156	408210	6989999	4999881
Average	85863.1	93051.1	51013.7	95982.2	403748	95097.3	249126	47932.8	76672.3	485676	9.55476e+06	5.07851e+06
Anlotinib/XHW	48295	109138	99349	134338	645629	92014	314082	127478	97203	26368	4.67154e+06	2253267
Anlotinib/XHW	37415	171106	119840	171434	576949	95590	645889	50138	118743	311286	8757503	4329759
Anlotinib/XHW	51116	136739	64704	184202	591622	102583	393794	52613	150321	369628	3.28392e+06	1623326
Anlotinib/XHW	45152	168455	54716	100963	450863	55027	569877	67719	121136	243896	7.15211e+06	3909573
Anlotinib/XHW	90541	109389	71115	156990	538890	90173	280443	107920	82466	457275	10780946	3059519
Anlotinib/XHW	22784	156186	60104	82702	410713	43264	423360	69088	179562	248171	5048651	2437780
Anlotinib/XHW	72321	85347	81184	94483	550532	44832	527015	23104	83008	294023	4511485	1185245
Anlotinib/XHW	55275	145100	71009	132196	430013	37408	306520	89120	112885	551415	6714320	4113899
Anlotinib/XHW	90972	161420	97678	173427	704813	45321	432890	60082	91638	173651	3.0887e+06	5808828
Average	57096.8	138098	79966.6	136748	544447	67356.9	432652	71918	115218	297301	6.00102e+06	3191244
