# Supplementary material for: An Integrative Metabolomic and Network Pharmacology Study Revealing the Regulating Properties of Xihuang Pill That Improves Anlotinib Effects in Lung Cancer
Source: Front Oncol. 2021 Aug 9;11:697247. doi: 10.3389/fonc.2021.697247 (PMC8381607; doi:10.3389/fonc.2021.697247)
Supplement: Supplementary file 3 [file DataSheet_1.zip › Data Sheet/Raw data for the manuscript/Metabolomics raw data/t-test/neg AXvsA volcano.csv]

	FC	log2(FC)	raw.pval
V445	4.9493	2.3072	1.60E-07
V328	0.021112	-5.5658	1.61E-07
V382	0.027678	-5.1751	4.69E-07
V443	7.6713	2.9395	5.58E-07
V511	5.7588	2.5258	6.97E-07
V332	0.11782	-3.0853	7.56E-07
V381	0.15231	-2.715	1.02E-06
V452	0.063177	-3.9844	1.16E-06
V420	0.13019	-2.9414	1.81E-06
V329	0.16851	-2.5691	2.99E-06
V380	0.068095	-3.8763	2.99E-06
V765	6.7365	2.752	3.34E-06
V440	3.6182	1.8553	3.38E-06
V638	4.1317	2.0467	3.39E-06
V619	6.7758	2.7604	3.40E-06
V331	0.12547	-2.9946	3.79E-06
V508	3.8223	1.9344	4.57E-06
V407	4.031	2.0111	5.63E-06
V379	0.10733	-3.2199	8.60E-06
V103	2.6873	1.4261	1.26E-05
V367	0.22705	-2.1389	1.43E-05
V290	0.11046	-3.1784	1.43E-05
V478	0.24871	-2.0075	1.62E-05
V468	5.6124	2.4886	2.39E-05
V292	0.13643	-2.8738	2.66E-05
V247	0.17139	-2.5447	2.78E-05
V557	4.1315	2.0467	2.90E-05
V173	3.6844	1.8814	2.91E-05
V346	2.8458	1.5089	3.01E-05
V291	0.25136	-1.9922	3.36E-05
V506	4.0343	2.0123	3.46E-05
V265	2.9733	1.5721	4.20E-05
V768	4.4204	2.1442	4.87E-05
V324	4.9249	2.3001	5.45E-05
V618	5.0517	2.3368	6.20E-05
V358	3.1026	1.6335	6.75E-05
V301	2.0379	1.0271	6.77E-05
V246	0.17367	-2.5256	9.86E-05
V531	3.2614	1.7055	0.00010012
V538	0.12889	-2.9558	0.00011478
V694	5.5919	2.4833	0.00011517
V294	3.23	1.6915	0.00013188
V598	3.0946	1.6298	0.00013366
V729	2.8666	1.5193	0.00015013
V713	5.1337	2.36	0.00015919
V641	5.695	2.5097	0.00017698
V168	2.4139	1.2714	0.00017748
V671	3.0817	1.6237	0.00017832
V648	4.6595	2.2202	0.00018095
V333	0.1278	-2.968	0.00018508
V393	2.9683	1.5696	0.00018602
V409	5.3314	2.4145	0.0001916
V160	3.14	1.6508	0.0001937
V769	6.597	2.7218	0.00020257
V751	7.3632	2.8803	0.00021424
V691	4.7237	2.2399	0.00022485
V321	2.8176	1.4945	0.00022596
V656	2.99	1.5802	0.00022879
V293	0.28424	-1.8148	0.00024103
V568	0.090682	-3.463	0.0002533
V756	5.6694	2.5032	0.00027803
V726	3.529	1.8192	0.00029481
V323	0.23029	-2.1185	0.00030796
V620	4.6854	2.2282	0.0003288
V439	3.6713	1.8763	0.00033046
V442	3.0229	1.5959	0.00033191
V602	3.0176	1.5934	0.00036963
V631	3.0988	1.6317	0.00037401
V230	3.1378	1.6498	0.00037763
V428	0.30751	-1.7013	0.0003955
V174	2.6406	1.4009	0.00040957
V692	3.4256	1.7764	0.00042745
V171	2.0474	1.0338	0.0004287
V450	0.14546	-2.7813	0.00043287
V636	3.9647	1.9872	0.00046755
V566	0.24205	-2.0466	0.0004747
V383	0.34042	-1.5546	0.00048478
V710	7.2216	2.8523	0.000488
V322	0.17122	-2.5461	0.00050303
V361	0.34579	-1.532	0.00050642
V311	0.21048	-2.2483	0.00055252
V745	3.5322	1.8206	0.00055446
V343	0.27303	-1.8729	0.00059175
V119	2.1019	1.0717	0.00060753
V66	2.2044	1.1404	0.00060859
V384	0.39661	-1.3342	0.00062237
V482	2.3576	1.2373	0.00065367
V404	2.5792	1.3669	0.00067495
V742	3.8065	1.9285	0.00067948
V744	3.2084	1.6819	0.00069812
V693	3.4283	1.7775	0.00071365
V590	0.2919	-1.7765	0.00074478
V342	0.3329	-1.5869	0.00076944
V755	4.5562	2.1878	0.00080931
V473	0.16326	-2.6147	0.00082344
V217	2.4789	1.3097	0.00086432
V192	0.17136	-2.5449	0.00088728
V612	5.812	2.539	0.00089173
V336	0.41982	-1.2522	0.00093201
V302	0.31346	-1.6736	0.0009542
V753	3.9975	1.9991	0.00098478
V312	0.29056	-1.7831	0.00099904
V678	3.5204	1.8158	0.0010006
V197	2.5115	1.3285	0.0010603
V356	3.3363	1.7382	0.0010805
V564	2.859	1.5155	0.0010839
V762	0.10572	-3.2417	0.0010942
V642	14.505	3.8585	0.0012232
V360	2.1787	1.1234	0.0012449
V509	0.37541	-1.4135	0.0012719
V161	2.4588	1.298	0.0012989
V261	2.1884	1.1299	0.0013033
V605	2.5634	1.358	0.001361
V489	2.6048	1.3812	0.0013613
V662	3.4721	1.7958	0.0013723
V587	4.3484	2.1205	0.0014066
V711	5.345	2.4182	0.0014472
V740	0.14633	-2.7727	0.0014701
V704	2.6495	1.4057	0.0014817
V558	2.2081	1.1428	0.0014884
V507	4.4878	2.166	0.0015018
V310	0.33333	-1.585	0.001642
V159	2.2274	1.1554	0.0016486
V690	2.5544	1.353	0.0016707
V569	0.35492	-1.4944	0.0018953
V191	2.1013	1.0713	0.0020288
V441	2.616	1.3874	0.0020686
V540	0.26733	-1.9033	0.0020776
V167	2.0736	1.0522	0.002139
V627	3.1723	1.6656	0.0021443
V183	3.126	1.6443	0.0021833
V567	0.18555	-2.4301	0.0022215
V274	2.759	1.4642	0.0022469
V76	4.3487	2.1206	0.0022518
V271	10.019	3.3246	0.0023775
V365	0.37862	-1.4012	0.002421
V33	0.27657	-1.8543	0.0024318
V75	3.7395	1.9029	0.002531
V70	3.0368	1.6026	0.0025921
V639	4.4798	2.1634	0.0026076
V640	4.2861	2.0997	0.0026378
V739	0.34405	-1.5393	0.0026517
V553	2.9846	1.5775	0.0026637
V374	0.23789	-2.0717	0.0026659
V672	4.4814	2.164	0.0027
V674	3.748	1.9061	0.0027022
V254	2.2028	1.1393	0.0027358
V266	0.29117	-1.7801	0.0027528
V584	6.6534	2.7341	0.0027582
V634	3.6792	1.8794	0.0028197
V303	0.25578	-1.967	0.0028273
V77	3.659	1.8714	0.0029267
V187	4.4328	2.1482	0.0029568
V449	0.32792	-1.6086	0.0030014
V495	0.18949	-2.3998	0.0030031
V373	0.27867	-1.8434	0.0030671
V451	0.18389	-2.4431	0.0030919
V749	3.0195	1.5943	0.003093
V349	2.2239	1.1531	0.0031119
V485	2.8462	1.509	0.0032502
V184	3.1399	1.6507	0.0033103
V635	2.3842	1.2535	0.0033154
V345	0.47672	-1.0688	0.0033234
V359	2.4018	1.2641	0.0033247
V256	4.0168	2.006	0.0034281
V772	2.69	1.4276	0.0034288
V773	2.4959	1.3196	0.0035226
V686	3.2862	1.7164	0.0036748
V576	4.6787	2.2261	0.003725
V355	0.27412	-1.8671	0.0037377
V65	2.8357	1.5037	0.0037464
V448	2.9081	1.5401	0.003774
V402	0.29737	-1.7497	0.003826
V341	2.9647	1.5679	0.0038667
V764	3.4436	1.7839	0.0038688
V388	2.1071	1.0753	0.0039078
V178	2.4283	1.2799	0.0040478
V366	3.2106	1.6828	0.004087
V181	2.276	1.1865	0.0040887
V474	0.3189	-1.6488	0.0041614
V665	4.8439	2.2762	0.0043659
V676	2.7712	1.4705	0.0044093
V444	3.1124	1.638	0.0044475
V419	0.15284	-2.7099	0.0044874
V401	0.37418	-1.4182	0.0045225
V677	3.9316	1.9751	0.0046031
V695	3.6217	1.8567	0.0046278
V357	2.0098	1.0071	0.0046488
V759	3.0729	1.6196	0.0046927
V245	2.5632	1.3579	0.0047483
V684	3.0034	1.5866	0.0049073
V185	2.7287	1.4482	0.0049419
V714	3.3809	1.7574	0.0050402
V573	2.0846	1.0598	0.0050811
V498	3.5985	1.8474	0.005276
V320	0.43292	-1.2078	0.0053078
V334	0.3673	-1.445	0.00541
V651	3.3902	1.7614	0.0054584
V169	2.0103	1.0074	0.0055007
V682	0.19026	-2.3939	0.0057208
V555	3.3037	1.7241	0.0058061
V182	2.528	1.338	0.005872
V610	0.27749	-1.8495	0.0060868
V61	3.0493	1.6085	0.0064326
V491	0.31377	-1.6722	0.0064402
V23	0.49089	-1.0265	0.0065217
V747	3.0172	1.5932	0.0066123
V519	2.0818	1.0578	0.0069123
V757	3.0557	1.6115	0.007037
V516	2.336	1.2241	0.0074303
V628	2.2161	1.148	0.0074781
V675	3.0264	1.5976	0.0075141
V733	2.7925	1.4816	0.007566
V350	0.36411	-1.4575	0.0077334
V709	2.9156	1.5438	0.0078404
V670	3.0539	1.6106	0.0078948
V403	0.42634	-1.2299	0.0079915
V435	4.0457	2.0164	0.008005
V703	0.38892	-1.3625	0.0080278
V282	4.3877	2.1335	0.0080324
V600	2.2915	1.1963	0.0080487
V348	2.2025	1.1392	0.0082672
V488	2.7491	1.459	0.0082891
V730	2.7137	1.4402	0.0083668
V10	6.664	2.7364	0.0085129
V418	0.36634	-1.4487	0.0085145
V232	2.2917	1.1964	0.00856
V48	3.1124	1.638	0.0089418
V2	6.9231	2.7914	0.0091314
V655	3.1421	1.6517	0.009194
V758	4.197	2.0694	0.0093504
V667	2.4664	1.3024	0.00936
V1	11.469	3.5197	0.0095306
V487	2.5548	1.3532	0.0096077
V95	0.46462	-1.1059	0.0097433
V179	2.6041	1.3808	0.0099159
V376	2.0014	1.001	0.0099647
V761	0.28769	-1.7974	0.010102
V615	5.1294	2.3588	0.010185
V688	10.06	3.3306	0.010354
V520	2.1404	1.0979	0.010487
V21	2.1769	1.1223	0.010564
V408	0.46239	-1.1128	0.010647
V603	2.6983	1.432	0.011171
V318	2.0542	1.0386	0.011462
V546	2.7094	1.438	0.01155
V327	2.3955	1.2603	0.011657
V673	4.8774	2.2861	0.011796
V5	16.48	4.0427	0.012256
V517	0.36855	-1.4401	0.012624
V637	2.607	1.3824	0.013086
V397	0.31822	-1.6519	0.013191
V475	0.19314	-2.3723	0.013399
V175	2.6369	1.3988	0.013779
V339	0.45799	-1.1266	0.014014
V582	2.8022	1.4865	0.014046
V532	3.493	1.8044	0.014255
V471	4.9431	2.3054	0.014631
V601	2.7664	1.468	0.014655
V45	3.1308	1.6465	0.014759
V609	0.30101	-1.7321	0.014918
V687	2.5531	1.3523	0.014974
V165	2.0151	1.0109	0.015448
V774	2.5282	1.3381	0.015687
V124	2.1957	1.1347	0.015903
V131	2.3091	1.2074	0.016007
V62	3.8451	1.943	0.016044
V501	2.0284	1.0203	0.016347
V581	3.6244	1.8577	0.016677
V27	3.007	1.5883	0.01671
V479	2.1782	1.1231	0.016739
V653	2.1036	1.0729	0.017045
V412	2.0447	1.0319	0.017769
V701	0.20305	-2.3001	0.017911
V57	2.2147	1.1471	0.017965
V529	2.4665	1.3025	0.018125
V604	2.3923	1.2584	0.01924
V585	102.46	6.6789	0.019376
V679	0.13304	-2.91	0.019908
V74	3.366	1.751	0.020143
V724	2.4998	1.3218	0.020859
V617	2.5491	1.35	0.021009
V84	2.5854	1.3704	0.021383
V255	2.4225	1.2765	0.021421
V652	2.2589	1.1757	0.021499
V719	2.1209	1.0847	0.021537
V330	0.46557	-1.1029	0.021858
V177	2.0372	1.0266	0.022446
V708	2.8153	1.4933	0.022447
V644	0.42516	-1.2339	0.022461
V706	2.2299	1.157	0.023523
V624	2.4143	1.2716	0.023602
V20	5.7602	2.5261	0.023844
V391	9.3019	3.2175	0.025068
V453	0.2741	-1.8673	0.025223
V68	2.7735	1.4717	0.025844
V85	2.2686	1.1818	0.026058
V533	2.9595	1.5653	0.02608
V743	2.4656	1.302	0.02622
V556	2.1472	1.1025	0.026221
V518	0.36095	-1.4701	0.026685
V73	2.7852	1.4778	0.027729
V3	8.592	3.103	0.028285
V746	6.6209	2.727	0.028421
V415	2.3747	1.2478	0.028863
V58	2.964	1.5676	0.029284
V433	2.8155	1.4934	0.029563
V71	2.047	1.0335	0.029989
V554	3.6302	1.8601	0.030677
V681	0.24389	-2.0357	0.030793
V551	20.355	4.3473	0.031439
V541	2.1895	1.1306	0.031521
V67	2.2879	1.194	0.032702
V186	2.3067	1.2058	0.033781
V417	0.43966	-1.1855	0.03443
V592	0.23899	-2.065	0.034797
V583	5.1703	2.3702	0.036415
V51	2.2281	1.1558	0.036495
V725	2.0876	1.0619	0.036655
V565	0.29926	-1.7405	0.03709
V608	0.37008	-1.4341	0.037319
V591	0.36936	-1.4369	0.03886
V467	4.7985	2.2626	0.041483
V7	2.7925	1.4815	0.041794
V26	2.5396	1.3446	0.042009
V630	2.5047	1.3246	0.042418
V650	6.7378	2.7523	0.042933
V649	2.9846	1.5775	0.042987
V11	2.5905	1.3732	0.042987
V633	3.5842	1.8416	0.043218
V176	2.2881	1.1942	0.043329
V229	2.2026	1.1392	0.044431
V16	2.0286	1.0205	0.046795
V326	2.4043	1.2656	0.04788
V728	2.0764	1.0541	0.049889
V465	3.6114	1.8525	0.050365
V646	0.36393	-1.4583	0.050636
V24	2.8922	1.5321	0.051342
V410	2.557	1.3545	0.0517
V723	2.2045	1.1405	0.052344
V147	2.8375	1.5046	0.052987
V215	2.3198	1.214	0.053138
V133	10.153	3.3438	0.053294
V494	3.5909	1.8444	0.053462
V539	0.48189	-1.0532	0.053944
V268	2.2119	1.1453	0.05501
V308	4.3748	2.1292	0.055673
V621	247.67	7.9523	0.057685
V389	2.0876	1.0619	0.057772
V238	2.8049	1.488	0.057932
V476	0.46148	-1.1157	0.062118
V163	2.2489	1.1692	0.062124
V748	2.9679	1.5694	0.063769
V559	62.217	5.9592	0.064268
V521	5.2145	2.3825	0.065754
V72	2.3353	1.2236	0.067123
V281	2.8224	1.4969	0.070298
V257	3.6965	1.8862	0.076048
V645	0.48999	-1.0292	0.077968
V647	2.5843	1.3698	0.079314
V213	2.4455	1.2901	0.081091
V35	3.302	1.7233	0.082463
V206	3.204	1.6799	0.083367
V313	2.1724	1.1193	0.083423
V623	0.32642	-1.6152	0.085483
V285	2.854	1.513	0.085697
V668	5.7588	2.5258	0.086105
V236	2.29	1.1954	0.086146
V457	5.9824	2.5807	0.088756
V241	2.558	1.355	0.094601
V503	2.4147	1.2718	0.095441
