# Supplementary material for: An Integrative Metabolomic and Network Pharmacology Study Revealing the Regulating Properties of Xihuang Pill That Improves Anlotinib Effects in Lung Cancer
Source: Front Oncol. 2021 Aug 9;11:697247. doi: 10.3389/fonc.2021.697247 (PMC8381607; doi:10.3389/fonc.2021.697247)
Supplement: Supplementary file 3 [file DataSheet_1.zip › Data Sheet/Raw data for the manuscript/Metabolomics raw data/t-test/neg AXvsX volcano.csv]

	FC	log2(FC)	raw.pval
V642	4.8751	2.2854	6.01E-06
V469	0.33359	-1.5839	0.0003884
V6	0.4757	-1.0719	0.00048311
V101	2.0368	1.0263	0.0017732
V341	2.6868	1.4259	0.0022937
V184	2.0418	1.0298	0.0045235
V69	0.47487	-1.0744	0.0058629
V731	0.39755	-1.3308	0.0067187
V754	0.44797	-1.1585	0.010537
V662	2.7251	1.4463	0.010721
V739	0.30556	-1.7105	0.010853
V648	2.5088	1.327	0.012121
V741	0.3709	-1.4309	0.012241
V528	0.41954	-1.2531	0.012658
V751	3.5145	1.8133	0.013397
V239	0.43963	-1.1856	0.013836
V720	0.36168	-1.4672	0.014141
V610	0.39071	-1.3558	0.01426
V436	0.47657	-1.0693	0.014658
V763	3.1944	1.6756	0.014875
V774	0.48974	-1.0299	0.015156
V581	3.3122	1.7278	0.015321
V317	3.7035	1.8889	0.018441
V641	2.4165	1.2729	0.019386
V258	2.0475	1.0339	0.02065
V544	0.47526	-1.0732	0.023446
V683	0.40136	-1.317	0.023764
V467	3.4581	1.79	0.024478
V181	2.0438	1.0312	0.02685
V619	2.9325	1.5521	0.026988
V205	2.2928	1.1971	0.028634
V722	0.42962	-1.2189	0.030453
V584	2.0463	1.033	0.031992
V668	0.49501	-1.0145	0.032119
V580	0.47617	-1.0705	0.033267
V635	0.48268	-1.0509	0.035533
V227	2.9551	1.5632	0.03695
V282	0.49146	-1.0249	0.038289
V308	2.8759	1.524	0.038294
V209	2.0735	1.0521	0.039103
V604	2.3107	1.2083	0.039118
V471	2.5821	1.3686	0.039456
V35	2.3463	1.2304	0.039575
V503	2.0116	1.0084	0.042442
V187	2.3884	1.2561	0.0445
V206	2.551	1.3511	0.047779
V677	3.6135	1.8534	0.050563
V769	2.2694	1.1823	0.051951
V443	3.0108	1.5902	0.055064
V728	0.44596	-1.165	0.056189
V176	2.016	1.0115	0.05972
V224	0.47398	-1.0771	0.062721
V703	0.48855	-1.0334	0.064336
V199	2.0847	1.0599	0.069233
V435	2.1633	1.1132	0.071896
V673	2.577	1.3657	0.082502
V724	0.48813	-1.0347	0.082845
V601	3.4223	1.775	0.083305
V283	0.37047	-1.4326	0.084636
V410	0.41446	-1.2707	0.085085
V250	2.3395	1.2262	0.086101
V190	0.33178	-1.5917	0.08946
V554	2.8169	1.4941	0.091073
V616	0.49791	-1.006	0.095457
V89	0.35332	-1.5009	0.096373
V723	2.9034	1.5377	0.099286
