# Supplementary material for: An Integrative Metabolomic and Network Pharmacology Study Revealing the Regulating Properties of Xihuang Pill That Improves Anlotinib Effects in Lung Cancer
Source: Front Oncol. 2021 Aug 9;11:697247. doi: 10.3389/fonc.2021.697247 (PMC8381607; doi:10.3389/fonc.2021.697247)
Supplement: Supplementary file 3 [file DataSheet_1.zip › Data Sheet/Raw data for the manuscript/Metabolomics raw data/t-test/pos AXvsA volcano.csv]

	FC	log2(FC)	raw.pval	#NAME?
V387	9.32	3.2203	4.71E-11	10.327
V290	6.4764	2.6952	4.21E-09	8.3758
V287	4.4832	2.1645	1.01E-06	5.9978
V397	10.994	3.4586	2.18E-06	5.6621
V220	4.0611	2.0219	2.76E-05	4.5598
V105	3.4704	1.7951	3.29E-05	4.4835
V293	3.6265	1.8586	5.50E-05	4.2593
V253	5.034	2.3317	0.00010277	3.9881
V395	2.7831	1.4767	0.00012554	3.9012
V284	4.008	2.0029	0.00015285	3.8157
V153	2.6847	1.4247	0.00018944	3.7225
V166	4.3017	2.1049	0.00019985	3.6993
V337	6.9289	2.7926	0.00024594	3.6092
V173	3.9603	1.9856	0.00030969	3.5091
V341	3.5122	1.8124	0.00034397	3.4635
V210	2.8699	1.521	0.00060346	3.2193
V323	3.915	1.969	0.00073176	3.1356
V469	2.5527	1.352	0.00085182	3.0697
V365	3.4093	1.7695	0.00086601	3.0625
V406	0.31545	-1.6645	0.00089857	3.0464
V260	3.5378	1.8228	0.00094014	3.0268
V272	3.5528	1.829	0.00097167	3.0125
V286	4.0535	2.0192	0.0010389	2.9834
V283	2.1223	1.0856	0.0011387	2.9436
V335	5.7	2.511	0.001177	2.9292
V306	3.2285	1.6909	0.001332	2.8755
V364	0.31731	-1.656	0.0013431	2.8719
V213	2.7465	1.4576	0.0013807	2.8599
V150	2.9454	1.5584	0.0013823	2.8594
V2	0.36186	-1.4665	0.0014212	2.8473
V223	3.4234	1.7754	0.0014427	2.8408
V275	3.5153	1.8136	0.0014925	2.8261
V30	2.3314	1.2212	0.001517	2.819
V355	4.6509	2.2175	0.0016537	2.7815
V833	5.9785	2.5798	0.0017233	2.7636
V129	2.6016	1.3794	0.0019084	2.7193
V324	3.4467	1.7852	0.002307	2.6369
V201	2.5817	1.3683	0.0023465	2.6296
V20	0.23019	-2.1191	0.0024285	2.6147
V111	2.0143	1.0103	0.002495	2.6029
V263	3.4515	1.7872	0.0025396	2.5952
V847	2.1941	1.1336	0.0025801	2.5884
V248	2.3403	1.2267	0.0026438	2.5778
V852	0.39162	-1.3525	0.0028539	2.5446
V231	2.6362	1.3984	0.0028761	2.5412
V28	2.1605	1.1113	0.0034872	2.4575
V383	6.586	2.7194	0.0035096	2.4547
V420	0.052457	-4.2527	0.0038759	2.4116
V386	2.8735	1.5228	0.0039464	2.4038
V865	0.079481	-3.6532	0.0042598	2.3706
V278	3.2677	1.7083	0.0042629	2.3703
V31	0.15155	-2.7221	0.004583	2.3388
V829	0.32694	-1.6129	0.0046314	2.3343
V169	2.2006	1.1379	0.005076	2.2945
V267	2.003	1.0022	0.0052707	2.2781
V249	2.4606	1.299	0.0056471	2.2482
V351	3.9273	1.9735	0.0057652	2.2392
V361	3.6435	1.8653	0.0057794	2.2381
V90	2.5568	1.3543	0.0060118	2.221
V713	2.8604	1.5162	0.0060181	2.2205
V877	0.13109	-2.9314	0.0061426	2.2116
V398	0.39126	-1.3538	0.0062156	2.2065
V378	4.4305	2.1475	0.0062211	2.2061
V356	2.9275	1.5497	0.0062528	2.2039
V63	2.5186	1.3326	0.0065165	2.186
V454	3.6449	1.8659	0.0066713	2.1758
V29	2.5445	1.3474	0.0069136	2.1603
V277	3.1411	1.6513	0.0069306	2.1592
V366	3.0819	1.6238	0.0075106	2.1243
V863	0.43977	-1.1852	0.0075376	2.1228
V755	2.6069	1.3824	0.0075405	2.1226
V18	0.14224	-2.8136	0.0076363	2.1171
V598	0.40156	-1.3163	0.0082329	2.0844
V222	3.1951	1.6758	0.0086016	2.0654
V120	3.5078	1.8106	0.0087893	2.056
V606	0.20144	-2.3116	0.0088186	2.0546
V34	0.14233	-2.8127	0.0090484	2.0434
V270	3.003	1.5864	0.0091043	2.0408
V369	3.7376	1.9021	0.0092474	2.034
V307	2.9601	1.5656	0.0097547	2.0108
V362	2.7528	1.4609	0.010126	1.9946
V343	3.4404	1.7826	0.010602	1.9746
V766	0.4611	-1.1168	0.011065	1.9561
V194	2.1292	1.0903	0.011158	1.9524
V215	2.9861	1.5783	0.011217	1.9501
V205	2.0866	1.0612	0.011313	1.9464
V237	2.3549	1.2356	0.011365	1.9444
V754	0.48247	-1.0515	0.011375	1.9441
V308	4.451	2.1541	0.01231	1.9097
V257	2.5232	1.3353	0.012366	1.9078
V467	2.8668	1.5194	0.012468	1.9042
V506	0.17316	-2.5298	0.01289	1.8897
V730	2.4143	1.2716	0.012919	1.8888
V414	2.9498	1.5606	0.013093	1.883
V332	2.0902	1.0637	0.013297	1.8762
V753	0.13391	-2.9007	0.013316	1.8756
V240	2.0157	1.0113	0.013544	1.8683
V442	2.8085	1.4898	0.014321	1.844
V881	0.36062	-1.4714	0.015467	1.8106
V193	2.7293	1.4485	0.015947	1.7973
V817	2.3277	1.2189	0.016398	1.7852
V697	14.712	3.8789	0.0167	1.7773
V156	2.0686	1.0486	0.017132	1.7662
V790	0.4979	-1.0061	0.017275	1.7626
V696	0.26352	-1.924	0.017294	1.7621
V266	2.4223	1.2764	0.017815	1.7492
V392	4.0608	2.0218	0.017907	1.747
V800	0.057589	-4.1181	0.018478	1.7334
V400	2.3217	1.2152	0.018818	1.7254
V40	2.0983	1.0692	0.019219	1.7163
V4	0.48983	-1.0296	0.019638	1.7069
V99	2.4704	1.3048	0.019669	1.7062
V241	0.031657	-4.9813	0.019709	1.7053
V480	2.6569	1.4097	0.019747	1.7045
V741	0.0037876	-8.0445	0.019917	1.7008
V792	0.0031401	-8.315	0.020119	1.6964
V769	0.46286	-1.1113	0.020357	1.6913
V354	2.6256	1.3926	0.020675	1.6845
V233	2.7775	1.4738	0.021349	1.6706
V739	0.15524	-2.6874	0.021389	1.6698
V336	2.7239	1.4457	0.021586	1.6658
V440	2.8957	1.5339	0.022097	1.6557
V825	0.36266	-1.4633	0.022719	1.6436
V629	3.4195	1.7738	0.022766	1.6427
V815	3.7074	1.8904	0.022863	1.6409
V584	0.10681	-3.2269	0.02291	1.64
V389	0.011192	-6.4813	0.023029	1.6377
V189	2.0062	1.0044	0.023164	1.6352
V527	0.36478	-1.4549	0.024092	1.6181
V683	0.2816	-1.8283	0.025239	1.5979
V677	2.0828	1.0585	0.025341	1.5962
V708	7.5735	2.921	0.025569	1.5923
V214	2.3404	1.2267	0.026594	1.5752
V684	0.19297	-2.3736	0.026607	1.575
V244	2.0726	1.0514	0.026949	1.5695
V513	2.0042	1.003	0.02716	1.5661
V672	2.3873	1.2554	0.028503	1.5451
V601	0.30961	-1.6915	0.028591	1.5438
V448	2.1949	1.1342	0.028766	1.5411
V258	2.2608	1.1768	0.028812	1.5404
V264	2.4464	1.2907	0.028999	1.5376
V291	2.1558	1.1082	0.029319	1.5329
V590	0.2045	-2.2898	0.029516	1.5299
V255	2.3272	1.2186	0.030676	1.5132
V146	2.0002	1.0001	0.031353	1.5037
V458	2.7578	1.4635	0.03156	1.5009
V372	3.0547	1.611	0.031582	1.5006
V151	2.4326	1.2825	0.031871	1.4966
V314	0.081849	-3.6109	0.032285	1.491
V238	2.5394	1.3445	0.032654	1.4861
V360	3.1295	1.6459	0.03268	1.4857
V474	2.7064	1.4364	0.032746	1.4848
V393	2.8135	1.4924	0.032842	1.4836
V230	2.335	1.2234	0.032988	1.4816
V394	3.4064	1.7682	0.033444	1.4757
V384	0.16874	-2.5671	0.035635	1.4481
V149	2.013	1.0093	0.036008	1.4436
V426	2.3974	1.2614	0.036308	1.44
V580	12.02	3.5874	0.036381	1.4391
V768	0.053941	-4.2125	0.03721	1.4293
V145	2.195	1.1342	0.03809	1.4192
V587	2.4302	1.281	0.038635	1.413
V429	2.9786	1.5746	0.038764	1.4116
V620	2.9402	1.5559	0.038941	1.4096
V502	0.36075	-1.4709	0.039102	1.4078
V39	0.25721	-1.959	0.039181	1.4069
V628	2.6068	1.3823	0.039986	1.3981
V826	0.18441	-2.439	0.040065	1.3972
V276	2.7341	1.4511	0.041812	1.3787
V75	3.6507	1.8682	0.042677	1.3698
V497	0.44718	-1.1611	0.043357	1.3629
V101	2.393	1.2588	0.043618	1.3603
V190	2.1338	1.0934	0.044031	1.3562
V503	2.6839	1.4244	0.045083	1.346
V13	0.17661	-2.5013	0.045319	1.3437
V532	2.8899	1.531	0.045784	1.3393
V419	4.7661	2.2528	0.046812	1.3296
V192	0.43629	-1.1966	0.047023	1.3277
V228	2.0007	1.0005	0.047043	1.3275
V607	2.7734	1.4717	0.04762	1.3222
V845	0.42435	-1.2367	0.048036	1.3184
V254	2.1871	1.129	0.048596	1.3134
V819	5.5569	2.4743	0.050426	1.2973
V81	2.0515	1.0367	0.050493	1.2968
V818	2.8002	1.4855	0.05126	1.2902
V709	2.0684	1.0485	0.052285	1.2816
V507	0.17004	-2.5561	0.052429	1.2804
V779	0.36727	-1.4451	0.052816	1.2772
V203	0.29959	-1.7389	0.052932	1.2763
V32	0.40752	-1.295	0.052977	1.2759
V710	3.7976	1.9251	0.053304	1.2732
V328	2.6134	1.3859	0.053307	1.2732
V639	2.3256	1.2176	0.053936	1.2681
V247	4.5798	2.1953	0.054146	1.2664
V154	2.1986	1.1366	0.054564	1.2631
V534	4.0156	2.0056	0.054737	1.2617
V475	2.3238	1.2165	0.055784	1.2535
V14	0.076541	-3.7076	0.056288	1.2496
V823	0.32615	-1.6164	0.056617	1.247
V795	0.095475	-3.3887	0.058715	1.2313
V609	2.6755	1.4198	0.059084	1.2285
V226	2.0077	1.0055	0.059439	1.2259
V321	2.4735	1.3065	0.059526	1.2253
V548	2.6789	1.4217	0.061004	1.2146
V851	3.6102	1.8521	0.062588	1.2035
V405	2.0025	1.0018	0.064883	1.1879
V452	0.37292	-1.4231	0.064901	1.1877
V411	2.4167	1.273	0.065855	1.1814
V409	2.2735	1.1849	0.067406	1.1713
V487	2.0231	1.0166	0.067951	1.1678
V558	2.2503	1.1701	0.068114	1.1668
V434	2.2082	1.1429	0.068632	1.1635
V195	0.16069	-2.6376	0.069438	1.1584
V209	3.491	1.8036	0.069583	1.1575
V498	0.20907	-2.2579	0.069778	1.1563
V246	3.7476	1.906	0.070514	1.1517
V615	2.0283	1.0202	0.073844	1.1317
V412	2.528	1.338	0.074522	1.1277
V724	2.0362	1.0259	0.074986	1.125
V424	0.43931	-1.1867	0.075002	1.1249
V806	0.27276	-1.8743	0.076	1.1192
V9	0.21265	-2.2335	0.08037	1.0949
V80	0.055546	-4.1702	0.080392	1.0948
V12	0.49216	-1.0228	0.083697	1.0773
V70	0.38213	-1.3879	0.08425	1.0744
V428	3.7431	1.9042	0.085439	1.0683
V858	8.0728	3.0131	0.086112	1.0649
V388	3.1856	1.6716	0.087892	1.0561
V687	2.4886	1.3153	0.088368	1.0537
V556	0.23264	-2.1038	0.08899	1.0507
V810	0.13303	-2.9101	0.092166	1.0354
V143	2.2535	1.1721	0.092248	1.035
V707	0.051234	-4.2868	0.09304	1.0313
V788	0.37826	-1.4026	0.093669	1.0284
V871	0.34219	-1.5471	0.095822	1.0185
V481	2.2135	1.1463	0.095878	1.0183
V814	3.0948	1.6298	0.096634	1.0149
V488	2.22	1.1506	0.098243	1.0077
V470	2.3546	1.2355	0.098996	1.0044
