# Supplementary material for: An Integrative Metabolomic and Network Pharmacology Study Revealing the Regulating Properties of Xihuang Pill That Improves Anlotinib Effects in Lung Cancer
Source: Front Oncol. 2021 Aug 9;11:697247. doi: 10.3389/fonc.2021.697247 (PMC8381607; doi:10.3389/fonc.2021.697247)
Supplement: Supplementary file 3 [file DataSheet_1.zip › Data Sheet/Raw data for the manuscript/Metabolomics raw data/t-test/pos AXvsX volcano.csv]

	FC	log2(FC)	raw.pval	#NAME?
V387	13.482	3.753	1.08E-10	9.9683
V421	0.16944	-2.5612	6.44E-06	5.1913
V20	0.30315	-1.7219	8.23E-06	5.0845
V32	0.36282	-1.4627	8.57E-06	5.0668
V318	0.21517	-2.2164	1.66E-05	4.779
V591	0.14446	-2.7912	1.74E-05	4.7598
V45	0.3705	-1.4324	2.13E-05	4.6726
V350	0.15327	-2.7059	2.14E-05	4.6696
V823	0.15243	-2.7138	2.20E-05	4.6571
V68	0.40031	-1.3208	2.67E-05	4.5733
V203	0.22344	-2.1621	3.48E-05	4.4584
V303	0.33398	-1.5821	4.51E-05	4.3455
V148	0.20417	-2.2922	6.99E-05	4.1553
V422	0.21114	-2.2437	9.59E-05	4.0181
V142	0.3083	-1.6976	0.00010031	3.9986
V33	0.39384	-1.3443	0.00011038	3.9571
V34	0.30604	-1.7082	0.0001488	3.8274
V140	0.38525	-1.3761	0.00015674	3.8048
V141	0.36737	-1.4447	0.0001621	3.7902
V446	0.35766	-1.4833	0.00018542	3.7318
V31	0.41558	-1.2668	0.00024365	3.6132
V527	0.12165	-3.0392	0.00032996	3.4815
V500	0.17426	-2.5206	0.00036833	3.4338
V153	2.4018	1.2641	0.00044602	3.3507
V138	0.43299	-1.2076	0.00045761	3.3395
V300	0.20102	-2.3146	0.00046928	3.3286
V207	0.39789	-1.3296	0.00052055	3.2835
V18	0.41099	-1.2828	0.00052423	3.2805
V395	2.0678	1.0481	0.00066593	3.1766
V97	0.45486	-1.1365	0.00075886	3.1198
V443	3.5319	1.8204	0.00079326	3.1006
V137	0.42119	-1.2475	0.00088384	3.0536
V279	0.27046	-1.8865	0.00096721	3.0145
V62	0.39389	-1.3442	0.00098283	3.0075
V95	0.44782	-1.159	0.0010026	2.9989
V40	2.0717	1.0508	0.0010064	2.9972
V126	2.1428	1.0995	0.0010238	2.9898
V44	0.45857	-1.1248	0.0010421	2.9821
V135	0.43587	-1.198	0.0010908	2.9622
V13	0.3739	-1.4193	0.0011412	2.9426
V404	0.22083	-2.179	0.0011683	2.9325
V633	0.16612	-2.5897	0.0012348	2.9084
V228	0.46375	-1.1086	0.0015419	2.8119
V63	2.1029	1.0724	0.0016355	2.7864
V473	0.18014	-2.4728	0.0016708	2.7771
V560	0.089323	-3.4848	0.0018753	2.7269
V833	7.7269	2.9499	0.0021896	2.6596
V380	0.34478	-1.5362	0.002328	2.633
V749	0.093904	-3.4127	0.002644	2.5777
V275	2.2042	1.1402	0.0026483	2.577
V662	0.226	-2.1456	0.0028301	2.5482
V528	0.13006	-2.9428	0.002992	2.524
V712	2.7304	1.4491	0.0033247	2.4782
V681	0.16088	-2.636	0.0038994	2.409
V863	0.26514	-1.9152	0.0039326	2.4053
V301	0.23756	-2.0736	0.004166	2.3803
V444	0.28485	-1.8117	0.00457	2.3401
V790	0.19113	-2.3874	0.0060729	2.2166
V375	0.3642	-1.4572	0.0061537	2.2109
V386	2.8323	1.502	0.0063677	2.196
V139	2.175	1.121	0.0063744	2.1956
V737	2.4796	1.3101	0.0064602	2.1898
V713	3.0862	1.6259	0.0065554	2.1834
V847	2.5947	1.3756	0.0069777	2.1563
V881	0.17297	-2.5314	0.0070609	2.1511
V798	2.7383	1.4533	0.0074156	2.1299
V555	3.0778	1.6219	0.0074473	2.128
V355	3.1239	1.6433	0.007755	2.1104
V82	3.2622	1.7058	0.0079066	2.102
V517	2.3333	1.2224	0.008174	2.0876
V766	0.15458	-2.6936	0.00824	2.0841
V585	0.27131	-1.882	0.0083739	2.0771
V864	2.7254	1.4465	0.0090531	2.0432
V656	2.0711	1.0504	0.0092788	2.0325
V330	2.5458	1.3481	0.0093482	2.0293
V448	2.3996	1.2628	0.0095862	2.0184
V391	0.28531	-1.8094	0.0097938	2.009
V516	0.31459	-1.6684	0.010127	1.9945
V677	2.8552	1.5136	0.01032	1.9863
V393	4.8034	2.2641	0.01047	1.9801
V347	2.2385	1.1625	0.010525	1.9778
V193	2.75	1.4594	0.010655	1.9724
V817	3.1228	1.6429	0.010681	1.9714
V502	0.35199	-1.5064	0.010721	1.9698
V595	0.13563	-2.8823	0.011302	1.9469
V356	2.4021	1.2643	0.011462	1.9408
V346	2.042	1.03	0.011493	1.9396
V873	3.0267	1.5978	0.012355	1.9081
V711	2.4499	1.2927	0.01248	1.9038
V280	0.4429	-1.175	0.012485	1.9036
V541	0.11679	-3.098	0.013103	1.8826
V476	3.7443	1.9047	0.013345	1.8747
V420	0.23211	-2.1071	0.013522	1.869
V755	2.6513	1.4067	0.014507	1.8384
V314	0.12675	-2.9799	0.014707	1.8325
V828	0.14824	-2.754	0.014904	1.8267
V769	0.20442	-2.2904	0.015015	1.8235
V745	3.614	1.8536	0.015596	1.807
V524	3.2342	1.6934	0.015616	1.8064
V794	4.1784	2.063	0.016043	1.7947
V308	3.4265	1.7767	0.016309	1.7876
V829	0.25271	-1.9844	0.01728	1.7624
V631	2.5573	1.3546	0.017308	1.7617
V741	0.13881	-2.8488	0.01777	1.7503
V493	0.33403	-1.582	0.017801	1.7496
V792	0.095657	-3.386	0.017801	1.7495
V218	0.37726	-1.4064	0.01799	1.745
V172	0.46255	-1.1123	0.019172	1.7173
V125	0.3879	-1.3663	0.019704	1.7055
V730	2.3841	1.2534	0.019862	1.702
V261	0.29568	-1.7579	0.020616	1.6858
V824	2.9898	1.5801	0.020708	1.6839
V739	0.078172	-3.6772	0.021036	1.677
V305	0.22597	-2.1458	0.021124	1.6752
V767	0.25309	-1.9823	0.021722	1.6631
V232	0.48169	-1.0538	0.023699	1.6253
V344	0.36752	-1.4441	0.025903	1.5866
V586	3.3156	1.7293	0.026862	1.5709
V463	3.1468	1.6539	0.027454	1.5614
V861	2.7927	1.4817	0.027471	1.5611
V588	0.30707	-1.7033	0.02823	1.5493
V796	0.075605	-3.7254	0.028342	1.5476
V474	2.4381	1.2858	0.02864	1.543
V771	0.11315	-3.1437	0.029181	1.5349
V227	0.38945	-1.3605	0.029668	1.5277
V821	0.15387	-2.7002	0.030749	1.5122
V836	2.5463	1.3484	0.031035	1.5081
V597	0.1	-3.3219	0.031758	1.4981
V366	2.0576	1.041	0.031871	1.4966
V122	3.6306	1.8602	0.032624	1.4865
V266	2.13	1.0909	0.033099	1.4802
V507	0.22891	-2.1272	0.033331	1.4772
V652	6.6877	2.7415	0.033571	1.474
V508	0.42997	-1.2177	0.035378	1.4513
V496	0.1601	-2.643	0.035476	1.4501
V768	0.11691	-3.0965	0.036006	1.4436
V277	2.0415	1.0297	0.036256	1.4406
V795	0.13566	-2.8819	0.036339	1.4396
V834	0.091644	-3.4478	0.037164	1.4299
V826	0.21929	-2.1891	0.037315	1.4281
V221	4.7144	2.2371	0.03938	1.4047
V830	0.070735	-3.8214	0.039445	1.404
V754	0.22205	-2.1711	0.039562	1.4027
V682	0.10476	-3.2549	0.04017	1.3961
V368	3.3526	1.7453	0.041142	1.3857
V722	2.703	1.4345	0.042032	1.3764
V723	2.3475	1.2312	0.04495	1.3473
V625	0.35986	-1.4745	0.045328	1.3436
V653	2.7876	1.479	0.046077	1.3365
V664	2.3321	1.2216	0.046809	1.3297
V872	4.9665	2.3122	0.050275	1.2986
V770	0.20357	-2.2964	0.050887	1.2934
V608	5.2207	2.3842	0.053561	1.2712
V672	2.2311	1.1578	0.055251	1.2577
V707	0.079239	-3.6576	0.056658	1.2467
V654	0.43494	-1.2011	0.058541	1.2325
V472	0.22167	-2.1735	0.058577	1.2323
V370	0.30842	-1.697	0.058991	1.2292
V724	2.4608	1.2991	0.059232	1.2274
V615	2.5639	1.3583	0.062248	1.2059
V803	3.1948	1.6757	0.066815	1.1751
V854	0.30881	-1.6952	0.068395	1.165
V8	0.416	-1.2653	0.069395	1.1587
V680	0.25877	-1.9503	0.069998	1.1549
V715	2.6438	1.4026	0.070838	1.1497
V827	2.814	1.4926	0.07164	1.1448
V725	2.3775	1.2495	0.0739	1.1314
V710	3.4591	1.7904	0.078121	1.1072
V720	7.6496	2.9354	0.079926	1.0973
V594	2.6521	1.4071	0.080649	1.0934
V481	2.4979	1.3207	0.082783	1.0821
V668	3.999	1.9996	0.082823	1.0818
V299	4.0714	2.0255	0.085773	1.0666
V241	2.1069	1.0751	0.085873	1.0661
V649	0.47197	-1.0832	0.085876	1.0661
V783	0.32091	-1.6398	0.093264	1.0303
V562	2.5615	1.357	0.094407	1.025
V797	2.1072	1.0753	0.095651	1.0193
V875	2.4924	1.3176	0.096045	1.0175
V714	2.1641	1.1138	0.097001	1.0132
V639	2.1127	1.0791	0.098503	1.0066
