# Supplementary material for: An Integrative Metabolomic and Network Pharmacology Study Revealing the Regulating Properties of Xihuang Pill That Improves Anlotinib Effects in Lung Cancer
Source: Front Oncol. 2021 Aug 9;11:697247. doi: 10.3389/fonc.2021.697247 (PMC8381607; doi:10.3389/fonc.2021.697247)
Supplement: Supplementary file 3 [file DataSheet_1.zip › Data Sheet/Raw data for the manuscript/Metabolomics raw data/Venn diagram.xlsx]

## Sheet: POS
gene	sample
V166	Set1	SET1 AXvsA SET2 AXvsX
V792	Set1
V241	Set1
V741	Set1
V31	Set1
V389	Set1
V40	Set1
V16	Set1
V18	Set1
V30	Set1
V34	Set1
V63	Set1
V28	Set1
V120	Set1
V223	Set1
V105	Set1
V253	Set1
V753	Set1
V397	Set1
V420	Set1
V335	Set1
V337	Set1
V2	Set1
V387	Set1
V263	Set1
V20	Set1
V4	Set1
V272	Set1
V222	Set1
V215	Set1
V260	Set1
V323	Set1
V308	Set1
V351	Set1
V275	Set1
V364	Set1
V90	Set1
V29	Set1
V506	Set1
V129	Set1
V865	Set1
V697	Set1
V89	Set1
V343	Set1
V800	Set1
V257	Set1
V231	Set1
V290	Set1
V877	Set1
V220	Set1
V324	Set1
V201	Set1
V307	Set1
V156	Set1
V286	Set1
V99	Set1
V378	Set1
V584	Set1
V383	Set1
V400	Set1
V193	Set1
V683	Set1
V194	Set1
V392	Set1
V306	Set1
V606	Set1
V248	Set1
V355	Set1
V387	Set1
V290	Set1
V287	Set1
V397	Set1
V220	Set1
V105	Set1
V293	Set1
V253	Set1
V395	Set1
V284	Set1
V153	Set1
V166	Set1
V337	Set1
V173	Set1
V341	Set1
V210	Set1
V323	Set1
V469	Set1
V365	Set1
V406	Set1
V260	Set1
V272	Set1
V286	Set1
V283	Set1
V335	Set1
V306	Set1
V364	Set1
V213	Set1
V150	Set1
V2	Set1
V223	Set1
V275	Set1
V30	Set1
V355	Set1
V833	Set1
V129	Set1
V324	Set1
V201	Set1
V20	Set1
V111	Set1
V263	Set1
V847	Set1
V248	Set1
V852	Set1
V231	Set1
V28	Set1
V383	Set1
V420	Set1
V386	Set1
V865	Set1
V278	Set1
V31	Set1
V829	Set1
V169	Set1
V267	Set1
V249	Set1
V351	Set1
V361	Set1
V90	Set1
V713	Set1
V877	Set1
V398	Set1
V378	Set1
V356	Set1
V63	Set1
V454	Set1
V29	Set1
V277	Set1
V366	Set1
V863	Set1
V755	Set1
V18	Set1
V598	Set1
V222	Set1
V120	Set1
V606	Set1
V34	Set1
V270	Set1
V369	Set1
V307	Set1
V362	Set1
V343	Set1
V766	Set1
V194	Set1
V215	Set1
V205	Set1
V237	Set1
V754	Set1
V308	Set1
V257	Set1
V467	Set1
V506	Set1
V730	Set1
V414	Set1
V332	Set1
V753	Set1
V240	Set1
V442	Set1
V881	Set1
V193	Set1
V817	Set1
V697	Set1
V156	Set1
V790	Set1
V696	Set1
V266	Set1
V392	Set1
V800	Set1
V400	Set1
V40	Set1
V4	Set1
V99	Set1
V241	Set1
V480	Set1
V741	Set1
V792	Set1
V769	Set1
V354	Set1
V233	Set1
V739	Set1
V336	Set1
V440	Set1
V825	Set1
V629	Set1
V815	Set1
V584	Set1
V389	Set1
V189	Set1
V527	Set1
V683	Set1
V677	Set1
V708	Set1
V214	Set1
V684	Set1
V244	Set1
V513	Set1
V672	Set1
V601	Set1
V448	Set1
V258	Set1
V264	Set1
V291	Set1
V590	Set1
V255	Set1
V146	Set1
V458	Set1
V372	Set1
V151	Set1
V314	Set1
V238	Set1
V360	Set1
V474	Set1
V393	Set1
V230	Set1
V394	Set1
V384	Set1
V149	Set1
V426	Set1
V580	Set1
V768	Set1
V145	Set1
V587	Set1
V429	Set1
V620	Set1
V502	Set1
V39	Set1
V628	Set1
V826	Set1
V276	Set1
V75	Set1
V497	Set1
V101	Set1
V190	Set1
V503	Set1
V13	Set1
V532	Set1
V419	Set1
V192	Set1
V228	Set1
V607	Set1
V845	Set1
V254	Set1
V40	Set2
V16	Set2
V62	Set2
V135	Set2
V44	Set2
V97	Set2
V31	Set2
V140	Set2
V300	Set2
V63	Set2
V33	Set2
V163	Set2
V67	Set2
V30	Set2
V387	Set2
V28	Set2
V45	Set2
V18	Set2
V141	Set2
V137	Set2
V68	Set2
V207	Set2
V34	Set2
V308	Set2
V138	Set2
V13	Set2
V95	Set2
V32	Set2
V20	Set2
V228	Set2
V142	Set2
V126	Set2
V375	Set2
V275	Set2
V337	Set2
V125	Set2
V391	Set2
V261	Set2
V323	Set2
V279	Set2
V318	Set2
V591	Set2
V94	Set2
V260	Set2
V351	Set2
V301	Set2
V541	Set2
V314	Set2
V404	Set2
V139	Set2
V350	Set2
V148	Set2
V129	Set2
V560	Set2
V203	Set2
V528	Set2
V421	Set2
V193	Set2
V344	Set2
V796	Set2
V232	Set2
V224	Set2
V393	Set2
V739	Set2
V516	Set2
V749	Set2
V280	Set2
V595	Set2
V400	Set2
V833	Set2
V476	Set2
V324	Set2
V99	Set2
V303	Set2
V500	Set2
V422	Set2
V823	Set2
V218	Set2
V305	Set2
V19	Set2
V473	Set2
V633	Set2
V792	Set2
V4	Set2
V201	Set2
V527	Set2
V355	Set2
V446	Set2
V79	Set2
V712	Set2
V828	Set2
V681	Set2
V306	Set2
V191	Set2
V420	Set2
V387	Set2
V421	Set2
V20	Set2
V32	Set2
V318	Set2
V591	Set2
V45	Set2
V350	Set2
V823	Set2
V68	Set2
V203	Set2
V303	Set2
V148	Set2
V422	Set2
V142	Set2
V33	Set2
V34	Set2
V140	Set2
V141	Set2
V446	Set2
V31	Set2
V527	Set2
V500	Set2
V153	Set2
V138	Set2
V300	Set2
V207	Set2
V18	Set2
V395	Set2
V97	Set2
V443	Set2
V137	Set2
V279	Set2
V62	Set2
V95	Set2
V40	Set2
V126	Set2
V44	Set2
V135	Set2
V13	Set2
V404	Set2
V633	Set2
V228	Set2
V63	Set2
V473	Set2
V560	Set2
V833	Set2
V380	Set2
V749	Set2
V275	Set2
V662	Set2
V528	Set2
V712	Set2
V681	Set2
V863	Set2
V301	Set2
V444	Set2
V790	Set2
V375	Set2
V386	Set2
V139	Set2
V737	Set2
V713	Set2
V847	Set2
V881	Set2
V798	Set2
V555	Set2
V355	Set2
V82	Set2
V517	Set2
V766	Set2
V585	Set2
V864	Set2
V656	Set2
V330	Set2
V448	Set2
V391	Set2
V516	Set2
V677	Set2
V393	Set2
V347	Set2
V193	Set2
V817	Set2
V502	Set2
V595	Set2
V356	Set2
V346	Set2
V873	Set2
V711	Set2
V280	Set2
V541	Set2
V476	Set2
V420	Set2
V755	Set2
V314	Set2
V828	Set2
V769	Set2
V745	Set2
V524	Set2
V794	Set2
V308	Set2
V829	Set2
V631	Set2
V741	Set2
V493	Set2
V792	Set2
V218	Set2
V172	Set2
V125	Set2
V730	Set2
V261	Set2
V824	Set2
V739	Set2
V305	Set2
V767	Set2
V232	Set2
V344	Set2
V586	Set2
V463	Set2
V861	Set2
V588	Set2
V796	Set2
V474	Set2
V771	Set2
V227	Set2
V821	Set2
V836	Set2
V597	Set2
V366	Set2
V122	Set2
V266	Set2
V507	Set2
V652	Set2
V508	Set2
V496	Set2
V768	Set2
V277	Set2
V795	Set2
V834	Set2
V826	Set2
V221	Set2
V830	Set2
V754	Set2
V682	Set2
V368	Set2
V722	Set2
V723	Set2
V625	Set2
V653	Set2
V664	Set2

## Sheet: NEG
gene	sample
V290	Set1
V33	Set1
V246	Set1
V328	Set1
V585	Set1
V382	Set1
V379	Set1
V1	Set1
V2	Set1
V331	Set1
V452	Set1
V374	Set1
V380	Set1
V420	Set1
V332	Set1
V450	Set1
V311	Set1
V333	Set1
V381	Set1
V292	Set1
V192	Set1
V247	Set1
V322	Set1
V303	Set1
V266	Set1
V568	Set1
V419	Set1
V538	Set1
V451	Set1
V5	Set1
V762	Set1
V271	Set1
V10	Set1
V701	Set1
V373	Set1
V355	Set1
V475	Set1
V323	Set1
V329	Set1
V397	Set1
V402	Set1
V495	Set1
V740	Set1
V312	Set1
V473	Set1
V20	Set1
V391	Set1
V291	Set1
V679	Set1
V517	Set1
V610	Set1
V310	Set1
V449	Set1
V367	Set1
V478	Set1
V474	Set1
V567	Set1
V293	Set1
V418	Set1
V682	Set1
V350	Set1
V566	Set1
V74	Set1
V445	Set1
V328	Set1
V382	Set1
V443	Set1
V511	Set1
V332	Set1
V381	Set1
V452	Set1
V420	Set1
V329	Set1
V380	Set1
V765	Set1
V440	Set1
V638	Set1
V619	Set1
V331	Set1
V508	Set1
V407	Set1
V379	Set1
V103	Set1
V367	Set1
V290	Set1
V478	Set1
V468	Set1
V292	Set1
V247	Set1
V557	Set1
V173	Set1
V346	Set1
V291	Set1
V506	Set1
V265	Set1
V768	Set1
V324	Set1
V618	Set1
V358	Set1
V301	Set1
V246	Set1
V531	Set1
V538	Set1
V694	Set1
V294	Set1
V598	Set1
V729	Set1
V713	Set1
V641	Set1
V168	Set1
V671	Set1
V648	Set1
V333	Set1
V393	Set1
V409	Set1
V160	Set1
V769	Set1
V751	Set1
V691	Set1
V321	Set1
V656	Set1
V293	Set1
V568	Set1
V756	Set1
V726	Set1
V323	Set1
V620	Set1
V439	Set1
V442	Set1
V602	Set1
V631	Set1
V230	Set1
V428	Set1
V174	Set1
V692	Set1
V171	Set1
V450	Set1
V636	Set1
V566	Set1
V383	Set1
V710	Set1
V322	Set1
V361	Set1
V311	Set1
V745	Set1
V343	Set1
V119	Set1
V66	Set1
V384	Set1
V482	Set1
V404	Set1
V742	Set1
V744	Set1
V693	Set1
V590	Set1
V342	Set1
V755	Set1
V473	Set1
V217	Set1
V192	Set1
V612	Set1
V336	Set1
V302	Set1
V753	Set1
V312	Set1
V678	Set1
V197	Set1
V356	Set1
V564	Set1
V762	Set1
V642	Set1
V360	Set1
V509	Set1
V161	Set1
V261	Set1
V605	Set1
V489	Set1
V662	Set1
V587	Set1
V711	Set1
V740	Set1
V704	Set1
V558	Set1
V507	Set1
V310	Set1
V159	Set1
V690	Set1
V569	Set1
V191	Set1
V441	Set1
V540	Set1
V167	Set1
V627	Set1
V183	Set1
V567	Set1
V274	Set1
V76	Set1
V271	Set1
V365	Set1
V33	Set1
V75	Set1
V70	Set1
V639	Set1
V640	Set1
V739	Set1
V553	Set1
V374	Set1
V672	Set1
V674	Set1
V254	Set1
V266	Set1
V584	Set1
V634	Set1
V303	Set1
V77	Set1
V187	Set1
V449	Set1
V495	Set1
V373	Set1
V451	Set1
V749	Set1
V349	Set1
V485	Set1
V184	Set1
V635	Set1
V345	Set1
V359	Set1
V256	Set1
V772	Set1
V773	Set1
V686	Set1
V576	Set1
V355	Set1
V65	Set1
V448	Set1
V402	Set1
V341	Set1
V764	Set1
V388	Set1
V178	Set1
V366	Set1
V181	Set1
V474	Set1
V665	Set1
V676	Set1
V444	Set1
V419	Set1
V401	Set1
V677	Set1
V695	Set1
V357	Set1
V759	Set1
V245	Set1
V684	Set1
V185	Set1
V714	Set1
V573	Set1
V498	Set1
V320	Set1
V334	Set1
V651	Set1
V169	Set1
V682	Set1
V555	Set1
V182	Set1
V610	Set1
V61	Set1
V491	Set1
V23	Set1
V747	Set1
V519	Set1
V757	Set1
V516	Set1
V628	Set1
V675	Set1
V733	Set1
V350	Set1
V709	Set1
V670	Set1
V403	Set1
V435	Set1
V703	Set1
V282	Set1
V600	Set1
V348	Set1
V488	Set1
V730	Set1
V10	Set1
V418	Set1
V232	Set1
V48	Set1
V2	Set1
V655	Set1
V758	Set1
V667	Set1
V1	Set1
V487	Set1
V95	Set1
V179	Set1
V376	Set1
V761	Set1
V615	Set1
V688	Set1
V520	Set1
V21	Set1
V408	Set1
V603	Set1
V318	Set1
V546	Set1
V327	Set1
V673	Set1
V5	Set1
V517	Set1
V637	Set1
V397	Set1
V475	Set1
V175	Set1
V339	Set1
V582	Set1
V532	Set1
V471	Set1
V601	Set1
V45	Set1
V609	Set1
V687	Set1
V165	Set1
V774	Set1
V124	Set1
V131	Set1
V62	Set1
V501	Set1
V581	Set1
V27	Set1
V479	Set1
V653	Set1
V412	Set1
V701	Set1
V57	Set1
V529	Set1
V604	Set1
V585	Set1
V679	Set1
V74	Set1
V724	Set1
V617	Set1
V84	Set1
V255	Set1
V652	Set1
V719	Set1
V330	Set1
V177	Set1
V708	Set1
V644	Set1
V706	Set1
V624	Set1
V20	Set1
V391	Set1
V453	Set1
V68	Set1
V85	Set1
V533	Set1
V743	Set1
V556	Set1
V518	Set1
V73	Set1
V3	Set1
V746	Set1
V415	Set1
V58	Set1
V433	Set1
V71	Set1
V554	Set1
V681	Set1
V551	Set1
V541	Set1
V67	Set1
V186	Set1
V417	Set1
V592	Set1
V583	Set1
V51	Set1
V725	Set1
V565	Set1
V608	Set1
V591	Set1
V467	Set1
V7	Set1
V26	Set1
V630	Set1
V650	Set1
V649	Set1
V11	Set1
V633	Set1
V176	Set1
V229	Set1
V16	Set1
V326	Set1
V728	Set1
V36	Set2
V610	Set2
V101	Set2
V6	Set2
V258	Set2
V198	Set2
V763	Set2
V317	Set2
V23	Set2
V739	Set2
V164	Set2
V205	Set2
V157	Set2
V341	Set2
V147	Set2
V59	Set2
V239	Set2
V340	Set2
V69	Set2
V181	Set2
V722	Set2
V581	Set2
V184	Set2
V642	Set2
V642	Set2
V469	Set2
V6	Set2
V101	Set2
V341	Set2
V184	Set2
V69	Set2
V731	Set2
V754	Set2
V662	Set2
V739	Set2
V648	Set2
V741	Set2
V528	Set2
V751	Set2
V239	Set2
V720	Set2
V610	Set2
V436	Set2
V763	Set2
V774	Set2
V581	Set2
V317	Set2
V641	Set2
V258	Set2
V544	Set2
V683	Set2
V467	Set2
V181	Set2
V619	Set2
V205	Set2
V722	Set2
V584	Set2
V668	Set2
V580	Set2
V635	Set2
V227	Set2
V282	Set2
V308	Set2
V209	Set2
V604	Set2
V471	Set2
V35	Set2
V503	Set2
V187	Set2
V206	Set2
V677	Set2
V769	Set2
V443	Set2
V728	Set2
V176	Set2
V224	Set2
V703	Set2
V199	Set2
V435	Set2
V673	Set2
V724	Set2
V601	Set2
V283	Set2
V410	Set2
V250	Set2
V190	Set2
V554	Set2
V616	Set2
V89	Set2
V723	Set2
V298	Set2
V54	Set2
V510	Set2
V528	Set2
V683	Set2
V731	Set2
V662	Set2
V469	Set2
V544	Set2
V436	Set2
V741	Set2
V754	Set2
V751	Set2
V720	Set2
V619	Set2
V648	Set2
V641	Set2
V774	Set2
V668	Set2
V584	Set2
V725	Set2
V511	Set2
