# Supplementary material for: An Integrative Metabolomic and Network Pharmacology Study Revealing the Regulating Properties of Xihuang Pill That Improves Anlotinib Effects in Lung Cancer
Source: Front Oncol. 2021 Aug 9;11:697247. doi: 10.3389/fonc.2021.697247 (PMC8381607; doi:10.3389/fonc.2021.697247)
Supplement: Supplementary file 3 [file DataSheet_1.zip › Data Sheet/Raw data for the manuscript/Network pharmacology raw data/Anlotinib targets.xlsx]

## Sheet: Sheet1
Name	Uniprot	Targets
anlotinib	P35968	VEGFR2
anlotinib	P35916	VEGFR3
anlotinib	P17948	VEGFR1
anlotinib	P16234	PDGFRA
anlotinib	P09619	PDGFRB
anlotinib	P11362	FGFR1
anlotinib	P21802	FGFR2
anlotinib	P22607	FGFR3
anlotinib	P22455	FGFR4
anlotinib	P10721	c-Kit
anlotinib	P07949	RET
anlotinib	Q96GD4	Aurora-B
anlotinib	Q08345	DDR1
anlotinib	P13500	CCL2
anlotinib	P08581	MET
anlotinib	P00533	EGFR
anlotinib	P53602	MVD
anlotinib	P46013	MKI67
