# Supplementary material for: An Integrative Metabolomic and Network Pharmacology Study Revealing the Regulating Properties of Xihuang Pill That Improves Anlotinib Effects in Lung Cancer
Source: Front Oncol. 2021 Aug 9;11:697247. doi: 10.3389/fonc.2021.697247 (PMC8381607; doi:10.3389/fonc.2021.697247)
Supplement: Supplementary file 3 [file DataSheet_1.zip › Data Sheet/Raw data for the manuscript/Network pharmacology raw data/Metabolites targets.xlsx]

## Sheet: Sheet1
KEGG	Uniprot
C06124	O14494
C06124	Q9NRA0
C06124	Q96GK1
C06124	O43688
C06124	Q9NYA1
C06124	Q92643
C06124	P37287
C06124	Q9HCG7
C06124	Q9H490
C06124	Q969N2
C06124	Q8N5D6
C06124	Q9H3S5
C06124	Q96S52
C06124	Q9BYG0
C06124	Q86VD9
C06124	Q9BRB3
C06124	Q7Z7B1
C06124	Q92521
C06124	O95427
C06124	Q8TEQ8
C06124	Q3MUY2
C06124	Q92535
C06124	P57054
C06124	Q9NUD9
C06124	Q9Y2C3
C06124	P61916
C06124	Q5H8A4
C06124	Q14442
C06124	Q9Y2B2
C06124	O43292
C06124	Q07326
C06124	O95397
C06124	A6NH11
C06124	B5MDU3
C06124	P06126
C06124	Q8TBF5
C06124	P17900
C06124	Q5TA50
C06124	P29017
C06124	P18428
C06124	Q9UFH6
C06124	P29016
C06124	Q9NZD2
C06124	P15812
C06124	Q96JA3
C06124	P15813
C06124	O14495
C06124	Q8IWX5
C06124	O95470
C02140	Q16874
C02140	P51857
C02140	P15538
C02140	Q08AG9
C02140	P08235
C02140	P12838
C02140	P28845
C02140	P80365
C02140	P19099
C02140	P08686
C01036	Q93099
C01036	O43708
C00788	P21964
C00788	P21397
C00788	P11086
C00079	P00439
C00788	P00439
C00788	P07550
C00788	P08588
C00788	P35348
C00788	P08913
C00788	Q96RJ0
C00788	P18089
C00788	P27338
C00079	P17174
C00079	P17735
C00079	Q9NSD9
C00079	P20711
C00078	P20711
C00079	P22079
C00079	P11678
C00079	P00505
C00079	O95363
C00079	Q6IBR2
C00079	Q9Y285
C00079	P07101
C00079	Q16773
C00079	Q9UHI5
C00078	Q8TF71
C00079	Q8TF71
C00079	P05164
C00079	Q9BYF1
C00078	Q96RQ9
C00079	Q96RQ9
C00079	P30041
C01079	P50336
C01079	P36551
C05791	P08236
C03373	P22234
C03373	P22102
C00387	Q8TCD5
C00387	Q9H0P0
C00387	Q9NPB1
C00387	Q9BXI3
C00387	Q96P26
C00387	P00491
C00387	P49902
C00387	P21589
C00078	Q9UGM6
C00078	Q6ZQW0
C00078	Q8IWU9
C00078	P14902
C00078	P17752
C00078	P23381
C00078	P48775
C00078	P36021
