# Supplementary material for: An Integrative Metabolomic and Network Pharmacology Study Revealing the Regulating Properties of Xihuang Pill That Improves Anlotinib Effects in Lung Cancer
Source: Front Oncol. 2021 Aug 9;11:697247. doi: 10.3389/fonc.2021.697247 (PMC8381607; doi:10.3389/fonc.2021.697247)
Supplement: Supplementary file 3 [file DataSheet_1.zip › Data Sheet/Raw data for the manuscript/Network pharmacology raw data/Moyao targets.xlsx]

## Sheet: Sheet1
molecule_ID	Moyao	target_name	uniprot
MOL000019	MY1	Thrombin	P00734
MOL000019	MY1	Potassium voltage-gated channel subfamily H member 2	Q12809
MOL000019	MY1	Estrogen receptor	P03372
MOL000019	MY1	Androgen receptor	P10275
MOL000019	MY1	Sodium channel protein type 5 subunit alpha	Q14524
MOL000019	MY1	Prostaglandin G/H synthase 2	P35354
MOL000019	MY1	Gamma-aminobutyric-acid receptor alpha-2 subunit	P47869
MOL000019	MY1	Acetylcholinesterase	P22303
MOL000019	MY1	DNA topoisomerase II	P11388
MOL000019	MY1	Estrogen receptor beta	Q92731
MOL000019	MY1	Gamma-aminobutyric acid receptor subunit alpha-1	P14867
MOL000019	MY1	Dipeptidyl peptidase IV	P14740
MOL000019	MY1	Glycogen synthase kinase-3 beta	P49841
MOL000019	MY1	Trypsin-1	P07477
MOL000019	MY1	Proto-oncogene serine/threonine-protein kinase Pim-1	P11309
MOL000019	MY1	Nuclear receptor coactivator 2	Q15596
MOL000019	MY1	Calmodulin	P62158
MOL000023	MY2	Nitric oxide synthase, inducible	P35228
MOL000023	MY2	Thrombin	P00734
MOL000023	MY2	Muscarinic acetylcholine receptor M1	P11229
MOL000023	MY2	Estrogen receptor	P03372
MOL000023	MY2	Androgen receptor	P10275
MOL000023	MY2	Prostaglandin G/H synthase 2	P35354
MOL000023	MY2	Nitric-oxide synthase, endothelial	P29474
MOL000023	MY2	Carbonic anhydrase II	P00918
MOL000023	MY2	Gamma-aminobutyric-acid receptor alpha-2 subunit	P47869
MOL000023	MY2	Acetylcholinesterase	P22303
MOL000023	MY2	Gamma-aminobutyric-acid receptor alpha-5 subunit	P31644
MOL000023	MY2	Gamma-aminobutyric-acid receptor alpha-3 subunit	P34903
MOL000023	MY2	Muscarinic acetylcholine receptor M2	P08172
MOL000023	MY2	mRNA of Protein-tyrosine phosphatase, non-receptor type 1	P18031
MOL000023	MY2	Glucocorticoid receptor	P04150
MOL000023	MY2	Gamma-aminobutyric acid receptor subunit alpha-1	P14867
MOL000023	MY2	Dipeptidyl peptidase IV	P14740
MOL000023	MY2	Beta-lactamase	Q53H82
MOL000023	MY2	Alcohol dehydrogenase 1B	P00325
MOL000023	MY2	Alcohol dehydrogenase 1C	P00326
MOL000023	MY2	Ig gamma-1 chain C region	P01857
MOL000023	MY2	Trypsin-1	P07477
MOL000023	MY2	Nuclear receptor coactivator 2	Q15596
MOL000023	MY2	Nuclear receptor coactivator 1	Q15788
MOL000023	MY2	Gamma-aminobutyric-acid receptor subunit alpha-6	Q16445
MOL000024	MY3	Tumor necrosis factor	P01375
MOL000024	MY3	Interleukin-1 beta	P01584
MOL000024	MY3	Thrombin	P00734
MOL000024	MY3	Prostaglandin G/H synthase 2	P35354
MOL000024	MY3	Nitric-oxide synthase, endothelial	P29474
MOL000024	MY3	Carbonic anhydrase II	P00918
MOL000024	MY3	Acetylcholinesterase	P22303
MOL000024	MY3	Sodium-dependent noradrenaline transporter	P23975
MOL000024	MY3	Gamma-aminobutyric acid receptor subunit alpha-1	P14867
MOL000024	MY3	Dipeptidyl peptidase IV	P14740
MOL000024	MY3	Alcohol dehydrogenase 1B	P00325
MOL000024	MY3	Alcohol dehydrogenase 1C	P00326
MOL000024	MY3	Trypsin-1	P07477
MOL000024	MY3	Nuclear receptor coactivator 2	Q15596
MOL000027	MY4	Muscarinic acetylcholine receptor M1	P11229
MOL000027	MY4	Prostaglandin G/H synthase 2	P35354
MOL000027	MY4	Sodium-dependent noradrenaline transporter	P23975
MOL000027	MY4	Alpha-1A adrenergic receptor	P35348
MOL000027	MY4	Sodium-dependent dopamine transporter	Q01959
MOL000027	MY4	Amine oxidase [flavin-containing] B	P27338
MOL000034	MY5	Nitric oxide synthase, inducible	P35228
MOL000034	MY5	Muscarinic acetylcholine receptor M3	P20309
MOL000034	MY5	Thrombin	P00734
MOL000034	MY5	Muscarinic acetylcholine receptor M1	P11229
MOL000034	MY5	Estrogen receptor	P03372
MOL000034	MY5	Androgen receptor	P10275
MOL000034	MY5	Nitric-oxide synthase, endothelial	P29474
MOL000034	MY5	Gamma-aminobutyric-acid receptor alpha-2 subunit	P47869
MOL000034	MY5	Muscarinic acetylcholine receptor M4	P08173
MOL000034	MY5	Acetylcholinesterase	P22303
MOL000034	MY5	Gamma-aminobutyric-acid receptor alpha-5 subunit	P31644
MOL000034	MY5	Sodium-dependent noradrenaline transporter	P23975
MOL000034	MY5	Gamma-aminobutyric-acid receptor alpha-3 subunit	P34903
MOL000034	MY5	Muscarinic acetylcholine receptor M2	P08172
MOL000034	MY5	Beta-2 adrenergic receptor	P07550
MOL000034	MY5	Sodium-dependent serotonin transporter	P31645
MOL000034	MY5	Gamma-aminobutyric acid receptor subunit alpha-1	P14867
MOL000034	MY5	Dipeptidyl peptidase IV	P14740
MOL000034	MY5	Cell division protein kinase 2	P24941
MOL000034	MY5	Neuronal acetylcholine receptor protein, alpha-7 chain	P36544
MOL000034	MY5	Trypsin-1	P07477
MOL000034	MY5	Glutamate receptor 2	P42262
MOL000034	MY5	Gamma-aminobutyric-acid receptor subunit alpha-6	Q16445
MOL000048	MY6	Muscarinic acetylcholine receptor M3	P20309
MOL000048	MY6	Thrombin	P00734
MOL000048	MY6	Muscarinic acetylcholine receptor M1	P11229
MOL000048	MY6	Estrogen receptor	P03372
MOL000048	MY6	Androgen receptor	P10275
MOL000048	MY6	Prostaglandin G/H synthase 2	P35354
MOL000048	MY6	Nitric-oxide synthase, endothelial	P29474
MOL000048	MY6	CGMP-inhibited 3',5'-cyclic phosphodiesterase A	Q14432
MOL000048	MY6	Sodium-dependent noradrenaline transporter	P23975
MOL000048	MY6	Beta-2 adrenergic receptor	P07550
MOL000048	MY6	Sodium-dependent serotonin transporter	P31645
MOL000098	MY7	Nitric oxide synthase, inducible	P35228
MOL000098	MY7	Prostaglandin G/H synthase 1	P23219
MOL000098	MY7	Insulin receptor	P06213
MOL000098	MY7	Estrogen receptor	P03372
MOL000098	MY7	Androgen receptor	P10275
MOL000098	MY7	Apoptosis regulator Bcl-2	P10415
MOL000098	MY7	Arachidonate 5-lipoxygenase	P09917
MOL000098	MY7	Prostaglandin G/H synthase 2	P35354
MOL000098	MY7	Ornithine decarboxylase	P11926
MOL000098	MY7	Acetyl-CoA carboxylase 1	Q13085
MOL000098	MY7	72 kDa type IV collagenase	P08253
MOL000098	MY7	Tumor necrosis factor	P01375
MOL000098	MY7	Epidermal growth factor receptor	P00533
MOL000098	MY7	Estrogen receptor beta	Q92731
MOL000098	MY7	Maltase-glucoamylase, intestinal	O43451
MOL000098	MY7	Urokinase-type plasminogen activator	P00749
MOL000098	MY7	Interleukin-6	P05231
MOL000098	MY7	Interstitial collagenase	P03956
MOL000098	MY7	Mitogen-activated protein kinase 1	P28482
MOL000098	MY7	Serum paraoxonase/arylesterase 1	P27169
MOL000098	MY7	Cathepsin D	P07339
MOL000098	MY7	Interferon gamma	P01579
MOL000098	MY7	Transcription factor AP-1	P05412
MOL000098	MY7	C-C motif chemokine 2	P13500
MOL000098	MY7	Interleukin-1 beta	P01584
MOL000098	MY7	Glycogen synthase kinase-3 beta	P49841
MOL000098	MY7	E-selectin	P16581
MOL000098	MY7	Myeloperoxidase	P05164
MOL000098	MY7	Tissue-type plasminogen activator	P00750
MOL000098	MY7	Gap junction alpha-1 protein	P17302
MOL000098	MY7	Vascular cell adhesion protein 1	P19320
MOL000098	MY7	Thrombomodulin	P07204
MOL000098	MY7	Tissue factor	P13726
MOL000098	MY7	NAD(P)H dehydrogenase [quinone] 1	P15559
MOL000098	MY7	Xanthine dehydrogenase/oxidase	P47989
MOL000098	MY7	Prostaglandin E2 receptor EP3 subtype	P43115
MOL000098	MY7	Superoxide dismutase [Cu-Zn]	P00441
MOL000098	MY7	Cytochrome P450 3A4	P08684
MOL000098	MY7	Cellular tumor antigen p53	P04637
MOL000098	MY7	Cytochrome P450 1A2	P05177
MOL000098	MY7	Collagen alpha-1(I) chain	P02452
MOL000098	MY7	Glutathione S-transferase P	P09211
MOL000098	MY7	Pro-epidermal growth factor	P01133
MOL000098	MY7	Vascular endothelial growth factor A	P15692
MOL000098	MY7	NADPH--cytochrome P450 reductase	P16435
MOL000098	MY7	Estrogen sulfotransferase	P49888
MOL000098	MY7	DNA topoisomerase 1	P11387
MOL000098	MY7	Heme oxygenase 1	P09601
MOL000098	MY7	Collagen alpha-1(III) chain	P02461
MOL000098	MY7	Retinoblastoma-associated protein	P06400
MOL000098	MY7	Glutathione S-transferase Mu 1	P09488
MOL000098	MY7	78 kDa glucose-regulated protein	P11021
MOL000098	MY7	Prostatic acid phosphatase	P15309
MOL000098	MY7	Aryl hydrocarbon receptor	P35869
MOL000098	MY7	Glutathione S-transferase Mu 2	P28161
MOL000098	MY7	Interleukin-2	P60568
MOL000098	MY7	Thrombin	P00734
MOL000098	MY7	Potassium voltage-gated channel subfamily H member 2	Q12809
MOL000098	MY7	Sodium channel protein type 5 subunit alpha	Q14524
MOL000098	MY7	Peroxisome proliferator activated receptor gamma	P37231
MOL000098	MY7	Nitric-oxide synthase, endothelial	P29474
MOL000098	MY7	Carbonic anhydrase II	P00918
MOL000098	MY7	Coagulation factor VII	P08709
MOL000098	MY7	Retinoic acid receptor RXR-alpha	P19793
MOL000098	MY7	Acetylcholinesterase	P22303
MOL000098		mRNA of Protein-tyrosine phosphatase, non-receptor type 1	P18031
MOL000098		Beta-2 adrenergic receptor	P07550
MOL000098	MY7	DNA topoisomerase II	P11388
MOL000098	MY7	Aldose reductase	P15121
MOL000098	MY7	Gamma-aminobutyric acid receptor subunit alpha-1	P14867
MOL000098	MY7	Dipeptidyl peptidase IV	P14740
MOL000098	MY7	Mitogen-activated protein kinase 14	Q16539
MOL000098	MY7	Stromelysin-1	P08254
MOL000098	MY7	Heat shock protein HSP 90	P08238
MOL000098	MY7	Cell division protein kinase 2	P24941
MOL000098	MY7	Phosphatidylinositol-4,5-bisphosphate 3-kinase catalytic subunit, gamma isoform	P48736
MOL000098	MY7	Beta-lactamase	Q53H82
MOL000098	MY7	Amine oxidase [flavin-containing] B	P27338
MOL000098	MY7	Serine/threonine-protein kinase Chk1	O14757
MOL000098	MY7	mRNA of PKA Catalytic Subunit C-alpha	P17612
MOL000098	MY7	Trypsin-1	P07477
MOL000098	MY7	Proto-oncogene serine/threonine-protein kinase Pim-1	P11309
MOL000098	MY7	Cyclin-A2	P20248
MOL000098	MY7	Nuclear receptor coactivator 2	Q15596
MOL000117	MY8	Sodium-dependent noradrenaline transporter	P23975
MOL000117	MY8	Lysozyme	P61626
MOL000117	MY8	Trypsin-1	P07477
MOL000123	MY9	Mitogen-activated protein kinase 3	P27361
MOL000123	MY9	Cell division protein kinase 2	P24941
MOL000123	MY9	Cell division protein kinase 4	P11802
MOL000123	MY9	Cytochrome P450 2B6	P20813
MOL000123	MY9	Lactase-phlorizin hydrolase	P09848
MOL000123	MY9	3-hydroxy-3-methylglutaryl-coenzyme A reductase	P04035
MOL000123	MY9	Sucrase-isomaltase, intestinal	P14410
MOL000123	MY9	Cyclin-A2	P20248
MOL000123	MY9	Estrogen receptor	P03372
MOL000123	MY9	Androgen receptor	P10275
MOL000123	MY9	Progesterone receptor	P06401
MOL000123	MY9	Glucocorticoid receptor	P04150
MOL000123	MY9	Alcohol dehydrogenase 1B	P00325
MOL000123	MY9	Alcohol dehydrogenase 1C	P00326
MOL000123	MY9	Trypsin-1	P07477
MOL000125	MY10	Gamma-aminobutyric-acid receptor alpha-2 subunit	P47869
MOL000125	MY10	Acetylcholinesterase	P22303
MOL000125	MY10	Gamma-aminobutyric acid receptor subunit alpha-1	P14867
MOL000125	MY10	Dipeptidyl peptidase IV	P14740
MOL000125	MY10	Glycogen synthase kinase-3 beta	P49841
MOL000125	MY10	Trypsin-1	P07477
MOL000126	MY11	Prostaglandin G/H synthase 1	P23219
MOL000126	MY11	Muscarinic acetylcholine receptor M3	P20309
MOL000126	MY11	Thrombin	P00734
MOL000126	MY11	Muscarinic acetylcholine receptor M1	P11229
MOL000126	MY11	Estrogen receptor	P03372
MOL000126	MY11	Prostaglandin G/H synthase 2	P35354
MOL000126	MY11	Carbonic anhydrase II	P00918
MOL000126	MY11	Alpha-2C adrenergic receptor	P18825
MOL000126	MY11	Gamma-aminobutyric-acid receptor alpha-2 subunit	P47869
MOL000126	MY11	Retinoic acid receptor RXR-alpha	P19793
MOL000126	MY11	Acetylcholinesterase	P22303
MOL000126	MY11	Gamma-aminobutyric-acid receptor alpha-5 subunit	P31644
MOL000126	MY11	Sodium-dependent noradrenaline transporter	P23975
MOL000126	MY11	Alpha-1A adrenergic receptor	P35348
MOL000126	MY11	Gamma-aminobutyric-acid receptor alpha-3 subunit	P34903
MOL000126	MY11	Muscarinic acetylcholine receptor M2	P08172
MOL000126	MY11	Alpha-1B adrenergic receptor	P35368
MOL000126	MY11	Sodium-dependent dopamine transporter	Q01959
MOL000126	MY11	Neuronal acetylcholine receptor subunit alpha-2	Q15822
MOL000126	MY11	Gamma-aminobutyric acid receptor subunit alpha-1	P14867
MOL000126	MY11	Dipeptidyl peptidase IV	P14740
MOL000126	MY11	Beta-lactamase	Q53H82
MOL000126	MY11	Amine oxidase [flavin-containing] A	P21397
MOL000126	MY11	Lysozyme	P61626
MOL000126	MY11	Trypsin-1	P07477
MOL000126	MY11	Nuclear receptor coactivator 2	Q15596
MOL000126	MY11	Gamma-aminobutyric-acid receptor subunit alpha-6	Q16445
MOL000168	MY12	Thrombin	P00734
MOL000168	MY12	Estrogen receptor	P03372
MOL000168	MY12	Androgen receptor	P10275
MOL000168	MY12	Gamma-aminobutyric-acid receptor alpha-2 subunit	P47869
MOL000168	MY12	Acetylcholinesterase	P22303
MOL000168	MY12	Progesterone receptor	P06401
MOL000168	MY12	Mineralocorticoid receptor	P08235
MOL000168	MY12	Glucocorticoid receptor	P04150
MOL000168	MY12	Gamma-aminobutyric acid receptor subunit alpha-1	P14867
MOL000168	MY12	Trypsin-1	P07477
MOL000168	MY12	Nuclear receptor coactivator 2	Q15596
MOL000168	MY12	Nuclear receptor coactivator 1	Q15788
MOL000169	MY13	Nitric oxide synthase, inducible	P35228
MOL000169	MY13	Prostaglandin G/H synthase 1	P23219
MOL000169	MY13	Muscarinic acetylcholine receptor M3	P20309
MOL000169	MY13	Thrombin	P00734
MOL000169	MY13	Muscarinic acetylcholine receptor M1	P11229
MOL000169	MY13	Estrogen receptor	P03372
MOL000169	MY13	Prostaglandin G/H synthase 2	P35354
MOL000169	MY13	Nitric-oxide synthase, endothelial	P29474
MOL000169	MY13	Gamma-aminobutyric-acid receptor alpha-2 subunit	P47869
MOL000169	MY13	Retinoic acid receptor RXR-alpha	P19793
MOL000169	MY13	Acetylcholinesterase	P22303
MOL000169	MY13	CGMP-inhibited 3',5'-cyclic phosphodiesterase A	Q14432
MOL000169	MY13	Sodium-dependent noradrenaline transporter	P23975
MOL000169	MY13	Alpha-1B adrenergic receptor	P35368
MOL000169	MY13	Beta-2 adrenergic receptor	P07550
MOL000169	MY13	Sodium-dependent serotonin transporter	P31645
MOL000169	MY13	Gamma-aminobutyric acid receptor subunit alpha-1	P14867
MOL000169	MY13	Dipeptidyl peptidase IV	P14740
MOL000169	MY13	Beta-lactamase	Q53H82
MOL000169	MY13	Amine oxidase [flavin-containing] B	P27338
MOL000169	MY13	Trypsin-1	P07477
MOL000169	MY13	Nuclear receptor coactivator 2	Q15596
MOL000169	MY13	Gamma-aminobutyric-acid receptor subunit alpha-6	Q16445
MOL000193	MY14	Prostaglandin G/H synthase 1	P23219
MOL000193	MY14	Muscarinic acetylcholine receptor M3	P20309
MOL000193	MY14	Thrombin	P00734
MOL000193	MY14	Muscarinic acetylcholine receptor M1	P11229
MOL000193	MY14	Estrogen receptor	P03372
MOL000193	MY14	Prostaglandin G/H synthase 2	P35354
MOL000193	MY14	Nitric-oxide synthase, endothelial	P29474
MOL000193	MY14	Carbonic anhydrase II	P00918
MOL000193	MY14	Gamma-aminobutyric-acid receptor alpha-2 subunit	P47869
MOL000193	MY14	Acetylcholinesterase	P22303
MOL000193	MY14	Sodium-dependent noradrenaline transporter	P23975
MOL000193	MY14	Alpha-1A adrenergic receptor	P35348
MOL000193	MY14	Muscarinic acetylcholine receptor M2	P08172
MOL000193	MY14	Alpha-1B adrenergic receptor	P35368
MOL000193	MY14	Sodium-dependent dopamine transporter	Q01959
MOL000193	MY14	Beta-2 adrenergic receptor	P07550
MOL000193	MY14	Neuronal acetylcholine receptor subunit alpha-2	Q15822
MOL000193	MY14	Gamma-aminobutyric acid receptor subunit alpha-1	P14867
MOL000193	MY14	Dipeptidyl peptidase IV	P14740
MOL000193	MY14	Nuclear receptor coactivator 2	Q15596
MOL000193	MY14	Gamma-aminobutyric-acid receptor subunit alpha-6	Q16445
MOL000197	MY15	Androgen receptor	P10275
MOL000197	MY15	Glucocorticoid receptor	P04150
MOL000197	MY15	Gamma-aminobutyric acid receptor subunit alpha-1	P14867
MOL000197	MY15	Alcohol dehydrogenase 1C	P00326
MOL000197	MY15	Trypsin-1	P07477
MOL000200	MY16	Acetylcholinesterase	P22303
MOL000200	MY16	Gamma-aminobutyric acid receptor subunit alpha-1	P14867
MOL000200	MY16	Dipeptidyl peptidase IV	P14740
MOL000200	MY16	Trypsin-1	P07477
MOL000201	MY17	Trypsin-1	P07477
MOL000232	MY18	Muscarinic acetylcholine receptor M3	P20309
MOL000232	MY18	Thrombin	P00734
MOL000232	MY18	Muscarinic acetylcholine receptor M1	P11229
MOL000232	MY18	Beta-1 adrenergic receptor	P08588
MOL000232	MY18	Gamma-aminobutyric-acid receptor alpha-2 subunit	P47869
MOL000232	MY18	Retinoic acid receptor RXR-alpha	P19793
MOL000232	MY18	CGMP-inhibited 3',5'-cyclic phosphodiesterase A	Q14432
MOL000232	MY18	Gamma-aminobutyric-acid receptor alpha-5 subunit	P31644
MOL000232	MY18	Sodium-dependent noradrenaline transporter	P23975
MOL000232	MY18	Alpha-1A adrenergic receptor	P35348
MOL000232	MY18	Gamma-aminobutyric-acid receptor alpha-3 subunit	P34903
MOL000232	MY18	Muscarinic acetylcholine receptor M2	P08172
MOL000232	MY18	Alpha-1B adrenergic receptor	P35368
MOL000232	MY18	Sodium-dependent dopamine transporter	Q01959
MOL000232	MY18	Beta-2 adrenergic receptor	P07550
MOL000232	MY18	Sodium-dependent serotonin transporter	P31645
MOL000232	MY18	Gamma-aminobutyric acid receptor subunit alpha-1	P14867
MOL000232	MY18	Dipeptidyl peptidase IV	P14740
MOL000232	MY18	Amine oxidase [flavin-containing] B	P27338
MOL000232	MY18	Amine oxidase [flavin-containing] A	P21397
MOL000232	MY18	Ig gamma-1 chain C region	P01857
MOL000232	MY18	Trypsin-1	P07477
MOL000232	MY18	Gamma-aminobutyric-acid receptor subunit alpha-6	Q16445
MOL000254	MY19	Nitric oxide synthase, inducible	P35228
MOL000254	MY19	Arachidonate 5-lipoxygenase	P09917
MOL000254	MY19	Prostaglandin G/H synthase 2	P35354
MOL000254	MY19	T-lymphocyte activation antigen CD86	P42081
MOL000254	MY19	Amine oxidase [flavin-containing] B	P27338
MOL000254	MY19	Amine oxidase [flavin-containing] A	P21397
MOL000254	MY19	Transient receptor potential cation channel subfamily V member 3	Q8NET8
MOL000254	MY19	Aryl hydrocarbon receptor	P35869
MOL000254	MY19	Calcium-transporting ATPase type 2C member 1	P98194
MOL000254	MY19	Quinone oxidoreductase	Q08257
MOL000254	MY19	Serine/threonine-protein phosphatase 2B catalytic subunit alpha isoform	Q08209
MOL000254	MY19	Prostaglandin G/H synthase 1	P23219
MOL000254	MY19	Muscarinic acetylcholine receptor M3	P20309
MOL000254	MY19	Thrombin	P00734
MOL000254	MY19	Muscarinic acetylcholine receptor M1	P11229
MOL000254	MY19	Beta-1 adrenergic receptor	P08588
MOL000254	MY19	Sodium channel protein type 5 subunit alpha	Q14524
MOL000254	MY19	Nitric-oxide synthase, endothelial	P29474
MOL000254	MY19	Alpha-2A adrenergic receptor	P08913
MOL000254	MY19	Carbonic anhydrase II	P00918
MOL000254	MY19	Alpha-2C adrenergic receptor	P18825
MOL000254	MY19	Acetylcholinesterase	P22303
MOL000254	MY19	Sodium-dependent noradrenaline transporter	P23975
MOL000254	MY19	Alpha-1A adrenergic receptor	P35348
MOL000254	MY19	Muscarinic acetylcholine receptor M2	P08172
MOL000254	MY19	Alpha-2B adrenergic receptor	P18089
MOL000254	MY19	Alpha-1B adrenergic receptor	P35368
MOL000254	MY19	Sodium-dependent dopamine transporter	Q01959
MOL000254	MY19	Beta-2 adrenergic receptor	P07550
MOL000254	MY19	Alpha-1D adrenergic receptor	P25100
MOL000254	MY19	Dipeptidyl peptidase IV	P14740
MOL000254	MY19	Urokinase-type plasminogen activator	P00749
MOL000254	MY19	Beta-lactamase	Q53H82
MOL000254	MY19	Leukotriene A-4 hydrolase	P09960
MOL000254	MY19	Lysozyme	P61626
MOL000254	MY19	Chymotrypsinogen B	P17538
MOL000254	MY19	Trypsin-1	P07477
MOL000264	MY20	Muscarinic acetylcholine receptor M3	P20309
MOL000264	MY20	Thrombin	P00734
MOL000264	MY20	Muscarinic acetylcholine receptor M1	P11229
MOL000264	MY20	Androgen receptor	P10275
MOL000264	MY20	Prostaglandin G/H synthase 2	P35354
MOL000264	MY20	Nitric-oxide synthase, endothelial	P29474
MOL000264	MY20	Carbonic anhydrase II	P00918
MOL000264	MY20	Gamma-aminobutyric-acid receptor alpha-2 subunit	P47869
MOL000264	MY20	Acetylcholinesterase	P22303
MOL000264	MY20	Gamma-aminobutyric-acid receptor alpha-5 subunit	P31644
MOL000264	MY20	Sodium-dependent noradrenaline transporter	P23975
MOL000264	MY20	Gamma-aminobutyric-acid receptor alpha-3 subunit	P34903
MOL000264	MY20	Muscarinic acetylcholine receptor M2	P08172
MOL000264	MY20	Neuronal acetylcholine receptor subunit alpha-2	Q15822
MOL000264	MY20	Glucocorticoid receptor	P04150
MOL000264	MY20	Gamma-aminobutyric acid receptor subunit alpha-1	P14867
MOL000264	MY20	Dipeptidyl peptidase IV	P14740
MOL000264	MY20	Alcohol dehydrogenase 1B	P00325
MOL000264	MY20	Alcohol dehydrogenase 1C	P00326
MOL000264	MY20	Alcohol dehydrogenase 1A	P07327
MOL000264	MY20	Ig gamma-1 chain C region	P01857
MOL000264	MY20	Trypsin-1	P07477
MOL000264	MY20	Gamma-aminobutyric-acid receptor subunit alpha-6	Q16445
MOL000268	MY21	Thrombin	P00734
MOL000268	MY21	Estrogen receptor	P03372
MOL000268	MY21	Androgen receptor	P10275
MOL000268	MY21	Prostaglandin G/H synthase 2	P35354
MOL000268	MY21	Carbonic anhydrase II	P00918
MOL000268	MY21	Gamma-aminobutyric-acid receptor alpha-2 subunit	P47869
MOL000268	MY21	Retinoic acid receptor RXR-alpha	P19793
MOL000268	MY21	Acetylcholinesterase	P22303
MOL000268	MY21	Progesterone receptor	P06401
MOL000268	MY21	Glucocorticoid receptor	P04150
MOL000268	MY21	Gamma-aminobutyric acid receptor subunit alpha-1	P14867
MOL000268	MY21	Dipeptidyl peptidase IV	P14740
MOL000268	MY21	Trypsin-1	P07477
MOL000268	MY21	Nuclear receptor coactivator 2	Q15596
MOL000270	MY22	Muscarinic acetylcholine receptor M3	P20309
MOL000270	MY22	Muscarinic acetylcholine receptor M1	P11229
MOL000270	MY22	Estrogen receptor	P03372
MOL000270	MY22	Androgen receptor	P10275
MOL000270	MY22	Prostaglandin G/H synthase 2	P35354
MOL000270	MY22	Carbonic anhydrase II	P00918
MOL000270	MY22	Muscarinic acetylcholine receptor M4	P08173
MOL000270	MY22	Acetylcholinesterase	P22303
MOL000270	MY22	CGMP-inhibited 3',5'-cyclic phosphodiesterase A	Q14432
MOL000270	MY22	Muscarinic acetylcholine receptor M2	P08172
MOL000270	MY22	Alpha-1B adrenergic receptor	P35368
MOL000270	MY22	Beta-2 adrenergic receptor	P07550
MOL000270	MY22	DNA topoisomerase II	P11388
MOL000270	MY22	Sodium-dependent serotonin transporter	P31645
MOL000270	MY22	Gamma-aminobutyric acid receptor subunit alpha-1	P14867
MOL000270	MY22	Proto-oncogene serine/threonine-protein kinase Pim-1	P11309
MOL000270	MY22	Nuclear receptor coactivator 2	Q15596
MOL000270	MY22	Calmodulin	P62158
MOL000286	MY23	Nitric oxide synthase, inducible	P35228
MOL000286	MY23	Prostaglandin G/H synthase 1	P23219
MOL000286	MY23	Thrombin	P00734
MOL000286	MY23	Androgen receptor	P10275
MOL000286	MY23	Prostaglandin G/H synthase 2	P35354
MOL000286	MY23	Nitric-oxide synthase, endothelial	P29474
MOL000286	MY23	Carbonic anhydrase II	P00918
MOL000286	MY23	Acetylcholinesterase	P22303
MOL000286	MY23	Dipeptidyl peptidase IV	P14740
MOL000286	MY23	Cell division protein kinase 2	P24941
MOL000286	MY23	Beta-lactamase	Q53H82
MOL000286	MY23	Amine oxidase [flavin-containing] B	P27338
MOL000286	MY23	Amine oxidase [flavin-containing] A	P21397
MOL000286	MY23	Lysozyme	P61626
MOL000286	MY23	Chymotrypsinogen B	P17538
MOL000286	MY23	Trypsin-1	P07477
MOL000358	MY24	Apoptosis regulator Bcl-2	P10415
MOL000358	MY24	Serum paraoxonase/arylesterase 1	P27169
MOL000358	MY24	Transcription factor AP-1	P05412
MOL000358	MY24	Microtubule-associated protein 2	P11137
MOL000358	MY24	Nitric oxide synthase, inducible	P35228
MOL000358	MY24	Prostaglandin G/H synthase 1	P23219
MOL000358	MY24	Muscarinic acetylcholine receptor M3	P20309
MOL000358	MY24	Thrombin	P00734
MOL000358	MY24	Potassium voltage-gated channel subfamily H member 2	Q12809
MOL000358	MY24	Muscarinic acetylcholine receptor M1	P11229
MOL000358	MY24	Estrogen receptor	P03372
MOL000358	MY24	Androgen receptor	P10275
MOL000358	MY24	Sodium channel protein type 5 subunit alpha	Q14524
MOL000358	MY24	Peroxisome proliferator activated receptor gamma	P37231
MOL000358	MY24	Prostaglandin G/H synthase 2	P35354
MOL000358	MY24	Carbonic anhydrase II	P00918
MOL000358	MY24	Gamma-aminobutyric-acid receptor alpha-2 subunit	P47869
MOL000358	MY24	Muscarinic acetylcholine receptor M4	P08173
MOL000358	MY24	Acetylcholinesterase	P22303
MOL000358	MY24	CGMP-inhibited 3',5'-cyclic phosphodiesterase A	Q14432
MOL000358	MY24	Gamma-aminobutyric-acid receptor alpha-5 subunit	P31644
MOL000358	MY24	Alpha-1A adrenergic receptor	P35348
MOL000358	MY24	Gamma-aminobutyric-acid receptor alpha-3 subunit	P34903
MOL000358	MY24	Progesterone receptor	P06401
MOL000358	MY24	Muscarinic acetylcholine receptor M2	P08172
MOL000358	MY24	Alpha-1B adrenergic receptor	P35368
MOL000358	MY24	mRNA of Protein-tyrosine phosphatase, non-receptor type 1	P18031
MOL000358	MY24	Beta-2 adrenergic receptor	P07550
MOL000358	MY24	Neuronal acetylcholine receptor subunit alpha-2	Q15822
MOL000358	MY24	Sodium-dependent serotonin transporter	P31645
MOL000358	MY24	Mu-type opioid receptor	P35372
MOL000358	MY24	Estrogen receptor beta	Q92731
MOL000358	MY24	Glucocorticoid receptor	P04150
MOL000358	MY24	Gamma-aminobutyric acid receptor subunit alpha-1	P14867
MOL000358	MY24	Dipeptidyl peptidase IV	P14740
MOL000358	MY24	Mitogen-activated protein kinase 14	Q16539
MOL000358	MY24	Glycogen synthase kinase-3 beta	P49841
MOL000358	MY24	Heat shock protein HSP 90	P08238
MOL000358	MY24	Cell division protein kinase 2	P24941
MOL000358	MY24	Phosphatidylinositol-4,5-bisphosphate 3-kinase catalytic subunit, gamma isoform	P48736
MOL000358	MY24	Beta-lactamase	Q53H82
MOL000358	MY24	Neuronal acetylcholine receptor protein, alpha-7 chain	P36544
MOL000358	MY24	Serine/threonine-protein kinase Chk1	O14757
MOL000358	MY24	mRNA of PKA Catalytic Subunit C-alpha	P17612
MOL000358	MY24	Trypsin-1	P07477
MOL000358	MY24	Proto-oncogene serine/threonine-protein kinase Pim-1	P11309
MOL000358	MY24	Cyclin-A2	P20248
MOL000358	MY24	Nuclear receptor coactivator 2	Q15596
MOL000361	MY25	Estrogen receptor	P03372
MOL000361	MY25	Androgen receptor	P10275
MOL000361	MY25	Glucocorticoid receptor	P04150
MOL000449	MY26	Nitric oxide synthase, inducible	P35228
MOL000449	MY26	Prostaglandin G/H synthase 1	P23219
MOL000449	MY26	Muscarinic acetylcholine receptor M3	P20309
MOL000449	MY26	Thrombin	P00734
MOL000449	MY26	Muscarinic acetylcholine receptor M1	P11229
MOL000449	MY26	Estrogen receptor	P03372
MOL000449	MY26	Androgen receptor	P10275
MOL000449	MY26	Beta-1 adrenergic receptor	P08588
MOL000449	MY26	Sodium channel protein type 5 subunit alpha	Q14524
MOL000449	MY26	Peroxisome proliferator activated receptor gamma	P37231
MOL000449	MY26	Prostaglandin G/H synthase 2	P35354
MOL000449	MY26	Nitric-oxide synthase, endothelial	P29474
MOL000449	MY26	Alpha-2A adrenergic receptor	P08913
MOL000449	MY26	Carbonic anhydrase II	P00918
MOL000449	MY26	Retinoic acid receptor RXR-alpha	P19793
MOL000449	MY26	Acetylcholinesterase	P22303
MOL000449	MY26	Sodium-dependent noradrenaline transporter	P23975
MOL000449	MY26	Alpha-1A adrenergic receptor	P35348
MOL000449	MY26	Gamma-aminobutyric-acid receptor alpha-3 subunit	P34903
MOL000449	MY26	Progesterone receptor	P06401
MOL000449	MY26	Muscarinic acetylcholine receptor M2	P08172
MOL000449	MY26	Alpha-1B adrenergic receptor	P35368
MOL000449	MY26	Sodium-dependent dopamine transporter	Q01959
MOL000449	MY26	Mineralocorticoid receptor	P08235
MOL000449	MY26	Beta-2 adrenergic receptor	P07550
MOL000449	MY26	Aldose reductase	P15121
MOL000449	MY26	Glucocorticoid receptor	P04150
MOL000449	MY26	Gamma-aminobutyric acid receptor subunit alpha-1	P14867
MOL000449	MY26	Dipeptidyl peptidase IV	P14740
MOL000449	MY26	Urokinase-type plasminogen activator	P00749
MOL000449	MY26	Cell division protein kinase 2	P24941
MOL000449	MY26	Beta-lactamase	Q53H82
MOL000449	MY26	Leukotriene A-4 hydrolase	P09960
MOL000449	MY26	Amine oxidase [flavin-containing] B	P27338
MOL000449	MY26	Amine oxidase [flavin-containing] A	P21397
MOL000449	MY26	Neuronal acetylcholine receptor protein, alpha-7 chain	P36544
MOL000449	MY26	mRNA of PKA Catalytic Subunit C-alpha	P17612
MOL000449	MY26	Alcohol dehydrogenase 1C	P00326
MOL000449	MY26	Ig gamma-1 chain C region	P01857
MOL000449	MY26	Chymotrypsinogen B	P17538
MOL000449	MY26	Trypsin-1	P07477
MOL000449	MY26	Nuclear receptor coactivator 2	Q15596
MOL000449	MY26	Nuclear receptor coactivator 1	Q15788
MOL000478	MY27	Androgen receptor	P10275
MOL000478	MY27	Gamma-aminobutyric-acid receptor alpha-2 subunit	P47869
MOL000478	MY27	Acetylcholinesterase	P22303
MOL000478	MY27	Gamma-aminobutyric-acid receptor alpha-5 subunit	P31644
MOL000478	MY27	Muscarinic acetylcholine receptor M2	P08172
MOL000478	MY27	Glucocorticoid receptor	P04150
MOL000478	MY27	Gamma-aminobutyric acid receptor subunit alpha-1	P14867
MOL000478	MY27	Dipeptidyl peptidase IV	P14740
MOL000478	MY27	Trypsin-1	P07477
MOL000479	MY28	Muscarinic acetylcholine receptor M3	P20309
MOL000479	MY28	Thrombin	P00734
MOL000479	MY28	Muscarinic acetylcholine receptor M1	P11229
MOL000479	MY28	Prostaglandin G/H synthase 2	P35354
MOL000479	MY28	Nitric-oxide synthase, endothelial	P29474
MOL000479	MY28	Acetylcholinesterase	P22303
MOL000479	MY28	Muscarinic acetylcholine receptor M2	P08172
MOL000479	MY28	Gamma-aminobutyric acid receptor subunit alpha-1	P14867
MOL000479	MY28	Dipeptidyl peptidase IV	P14740
MOL000479	MY28	Amine oxidase [flavin-containing] B	P27338
MOL000479	MY28	Trypsin-1	P07477
MOL000489	MY29	Prostaglandin G/H synthase 1	P23219
MOL000489	MY29	Muscarinic acetylcholine receptor M3	P20309
MOL000489	MY29	Thrombin	P00734
MOL000489	MY29	Muscarinic acetylcholine receptor M1	P11229
MOL000489	MY29	Prostaglandin G/H synthase 2	P35354
MOL000489	MY29	Nitric-oxide synthase, endothelial	P29474
MOL000489	MY29	Retinoic acid receptor RXR-alpha	P19793
MOL000489	MY29	Acetylcholinesterase	P22303
MOL000489	MY29	Sodium-dependent noradrenaline transporter	P23975
MOL000489	MY29	Alpha-1B adrenergic receptor	P35368
MOL000489	MY29	Gamma-aminobutyric acid receptor subunit alpha-1	P14867
MOL000489	MY29	Dipeptidyl peptidase IV	P14740
MOL000489	MY29	Beta-lactamase	Q53H82
MOL000489	MY29	Trypsin-1	P07477
MOL000489	MY29	Nuclear receptor coactivator 2	Q15596
MOL000490	MY30	Nitric oxide synthase, inducible	P35228
MOL000490	MY30	Prostaglandin G/H synthase 1	P23219
MOL000490	MY30	Estrogen receptor	P03372
MOL000490	MY30	Androgen receptor	P10275
MOL000490	MY30	Peroxisome proliferator activated receptor gamma	P37231
MOL000490	MY30	Prostaglandin G/H synthase 2	P35354
MOL000490	MY30	mRNA of Protein-tyrosine phosphatase, non-receptor type 1	P18031
MOL000490	MY30	Estrogen receptor beta	Q92731
MOL000490	MY30	Dipeptidyl peptidase IV	P14740
MOL000490	MY30	Mitogen-activated protein kinase 14	Q16539
MOL000490	MY30	Glycogen synthase kinase-3 beta	P49841
MOL000490	MY30	Heat shock protein HSP 90	P08238
MOL000490	MY30	Cell division protein kinase 2	P24941
MOL000490	MY30	Trypsin-1	P07477
MOL000490	MY30	Proto-oncogene serine/threonine-protein kinase Pim-1	P11309
MOL000490	MY30	Cyclin-A2	P20248
MOL000490	MY30	Nuclear receptor coactivator 2	Q15596
MOL000520	MY30	Prostaglandin G/H synthase 2	P35354
MOL000520	MY30	Mitogen-activated protein kinase 1	P28482
MOL000520	MY30	Thrombin	P00734
MOL000520	MY30	Estrogen receptor	P03372
MOL000520	MY30	Androgen receptor	P10275
MOL000520	MY30	Peroxisome proliferator activated receptor gamma	P37231
MOL000520	MY30	Progesterone receptor	P06401
MOL000520	MY30	Estrogen receptor beta	Q92731
MOL000520	MY30	Glucocorticoid receptor	P04150
MOL000520	MY30	Dipeptidyl peptidase IV	P14740
MOL000520	MY30	Mitogen-activated protein kinase 14	Q16539
MOL000520	MY30	Glycogen synthase kinase-3 beta	P49841
MOL000520	MY30	Mitogen-activated protein kinase 10	P53779
MOL000520	MY30	Cell division protein kinase 2	P24941
MOL000520	MY30	Serine/threonine-protein kinase Chk1	O14757
MOL000520	MY30	mRNA of PKA Catalytic Subunit C-alpha	P17612
MOL000520	MY30	Proto-oncogene serine/threonine-protein kinase Pim-1	P11309
MOL000520	MY30	Cyclin-A2	P20248
MOL000611	MY31	Nitric oxide synthase, inducible	P35228
MOL000611	MY31	Muscarinic acetylcholine receptor M3	P20309
MOL000611	MY31	Thrombin	P00734
MOL000611	MY31	Muscarinic acetylcholine receptor M1	P11229
MOL000611	MY31	Estrogen receptor	P03372
MOL000611	MY31	Prostaglandin G/H synthase 2	P35354
MOL000611	MY31	Nitric-oxide synthase, endothelial	P29474
MOL000611	MY31	Gamma-aminobutyric-acid receptor alpha-2 subunit	P47869
MOL000611	MY31	Retinoic acid receptor RXR-alpha	P19793
MOL000611	MY31	Acetylcholinesterase	P22303
MOL000611	MY31	CGMP-inhibited 3',5'-cyclic phosphodiesterase A	Q14432
MOL000611	MY31	Muscarinic acetylcholine receptor M2	P08172
MOL000611	MY31	Alpha-1B adrenergic receptor	P35368
MOL000611	MY31	Sodium-dependent dopamine transporter	Q01959
MOL000611	MY31	Beta-2 adrenergic receptor	P07550
MOL000611	MY31	Sodium-dependent serotonin transporter	P31645
MOL000611	MY31	Gamma-aminobutyric acid receptor subunit alpha-1	P14867
MOL000611	MY31	Dipeptidyl peptidase IV	P14740
MOL000611	MY31	Beta-lactamase	Q53H82
MOL000611	MY31	Neuronal acetylcholine receptor protein, alpha-7 chain	P36544
MOL000611	MY31	Gamma-aminobutyric-acid receptor subunit alpha-6	Q16445
MOL000615	MY32	Prostaglandin G/H synthase 1	P23219
MOL000615	MY32	Thrombin	P00734
MOL000615	MY32	Muscarinic acetylcholine receptor M1	P11229
MOL000615	MY32	Estrogen receptor	P03372
MOL000615	MY32	Prostaglandin G/H synthase 2	P35354
MOL000615	MY32	Nitric-oxide synthase, endothelial	P29474
MOL000615	MY32	Carbonic anhydrase II	P00918
MOL000615	MY32	Retinoic acid receptor RXR-alpha	P19793
MOL000615	MY32	Acetylcholinesterase	P22303
MOL000615	MY32	Sodium-dependent noradrenaline transporter	P23975
MOL000615	MY32	Gamma-aminobutyric acid receptor subunit alpha-1	P14867
MOL000615	MY32	Dipeptidyl peptidase IV	P14740
MOL000615	MY32	Beta-lactamase	Q53H82
MOL000615	MY32	Amine oxidase [flavin-containing] B	P27338
MOL000615	MY32	Trypsin-1	P07477
MOL000615	MY32	Nuclear receptor coactivator 2	Q15596
MOL000704	MY33	Interleukin-5	P05113
MOL000704	MY33	Cytochrome P450 3A4	P08684
MOL000704	MY33	Cytochrome P450 1A2	P05177
MOL000704	MY33	Estrogen receptor	P03372
MOL000704	MY33	Androgen receptor	P10275
MOL000704	MY33	Alcohol dehydrogenase 1B	P00325
MOL000704	MY33	Alcohol dehydrogenase 1C	P00326
MOL000704	MY33	Alcohol dehydrogenase 1A	P07327
MOL000704	MY33	Lysozyme	P61626
MOL000704	MY33	Trypsin-1	P07477
MOL000908	MY34	Apoptosis regulator Bcl-2	P10415
MOL000908	MY34	Cellular tumor antigen p53	P04637
MOL000908	MY34	Retinoblastoma-associated protein	P06400
MOL000908	MY34	Prostaglandin G/H synthase 1	P23219
MOL000908	MY34	Muscarinic acetylcholine receptor M3	P20309
MOL000908	MY34	Thrombin	P00734
MOL000908	MY34	Muscarinic acetylcholine receptor M1	P11229
MOL000908	MY34	Estrogen receptor	P03372
MOL000908	MY34	Prostaglandin G/H synthase 2	P35354
MOL000908	MY34	Nitric-oxide synthase, endothelial	P29474
MOL000908	MY34	Carbonic anhydrase II	P00918
MOL000908	MY34	Gamma-aminobutyric-acid receptor alpha-2 subunit	P47869
MOL000908	MY34	Retinoic acid receptor RXR-alpha	P19793
MOL000908	MY34	Acetylcholinesterase	P22303
MOL000908	MY34	Gamma-aminobutyric-acid receptor alpha-5 subunit	P31644
MOL000908	MY34	Sodium-dependent noradrenaline transporter	P23975
MOL000908	MY34	Alpha-1A adrenergic receptor	P35348
MOL000908	MY34	Gamma-aminobutyric-acid receptor alpha-3 subunit	P34903
MOL000908	MY34	Muscarinic acetylcholine receptor M2	P08172
MOL000908	MY34	Gamma-aminobutyric acid receptor subunit alpha-1	P14867
MOL000908	MY34	Dipeptidyl peptidase IV	P14740
MOL000908	MY34	Beta-lactamase	Q53H82
MOL000908	MY34	Neuronal acetylcholine receptor protein, alpha-7 chain	P36544
MOL000908	MY34	Trypsin-1	P07477
MOL000908	MY34	Nuclear receptor coactivator 2	Q15596
MOL000908	MY34	Gamma-aminobutyric-acid receptor subunit alpha-6	Q16445
MOL000922	MY35	Nitric oxide synthase, inducible	P35228
MOL000922	MY35	Prostaglandin G/H synthase 1	P23219
MOL000922	MY35	Muscarinic acetylcholine receptor M3	P20309
MOL000922	MY35	Thrombin	P00734
MOL000922	MY35	Potassium voltage-gated channel subfamily H member 2	Q12809
MOL000922	MY35	Muscarinic acetylcholine receptor M1	P11229
MOL000922	MY35	Estrogen receptor	P03372
MOL000922	MY35	Androgen receptor	P10275
MOL000922	MY35	Sodium channel protein type 5 subunit alpha	Q14524
MOL000922	MY35	Peroxisome proliferator activated receptor gamma	P37231
MOL000922	MY35	Prostaglandin G/H synthase 2	P35354
MOL000922	MY35	Nitric-oxide synthase, endothelial	P29474
MOL000922	MY35	5-hydroxytryptamine receptor 3A	P46098
MOL000922	MY35	Gamma-aminobutyric-acid receptor alpha-2 subunit	P47869
MOL000922	MY35	Retinoic acid receptor RXR-alpha	P19793
MOL000922	MY35	Acetylcholinesterase	P22303
MOL000922	MY35	CGMP-inhibited 3',5'-cyclic phosphodiesterase A	Q14432
MOL000922	MY35	Gamma-aminobutyric-acid receptor alpha-5 subunit	P31644
MOL000922	MY35	Sodium-dependent noradrenaline transporter	P23975
MOL000922	MY35	Gamma-aminobutyric-acid receptor alpha-3 subunit	P34903
MOL000922	MY35	Progesterone receptor	P06401
MOL000922	MY35	Muscarinic acetylcholine receptor M2	P08172
MOL000922	MY35	Alpha-1B adrenergic receptor	P35368
MOL000922	MY35	mRNA of Protein-tyrosine phosphatase, non-receptor type 1	P18031
MOL000922	MY35	Mineralocorticoid receptor	P08235
MOL000922	MY35	Beta-2 adrenergic receptor	P07550
MOL000922	MY35	Alpha-1D adrenergic receptor	P25100
MOL000922	MY35	Neuronal acetylcholine receptor subunit alpha-2	Q15822
MOL000922	MY35	Estrogen receptor beta	Q92731
MOL000922	MY35	Glucocorticoid receptor	P04150
MOL000922	MY35	Gamma-aminobutyric acid receptor subunit alpha-1	P14867
MOL000922	MY35	Dipeptidyl peptidase IV	P14740
MOL000922	MY35	Mitogen-activated protein kinase 14	Q16539
MOL000922	MY35	Glycogen synthase kinase-3 beta	P49841
MOL000922	MY35	Heat shock protein HSP 90	P08238
MOL000922	MY35	Cell division protein kinase 2	P24941
MOL000922	MY35	Serine/threonine-protein kinase Chk1	O14757
MOL000922	MY35	Ig gamma-1 chain C region	P01857
MOL000922	MY35	Trypsin-1	P07477
MOL000922	MY35	Proto-oncogene serine/threonine-protein kinase Pim-1	P11309
MOL000922	MY35	Cyclin-A2	P20248
MOL000922	MY35	Nuclear receptor coactivator 2	Q15596
MOL000922	MY35	Nuclear receptor coactivator 1	Q15788
MOL000922	MY35	Gamma-aminobutyric-acid receptor subunit alpha-6	Q16445
MOL000922	MY35	Calmodulin	P62158
MOL000936	MY36	Thrombin	P00734
MOL000936	MY36	Prostaglandin G/H synthase 2	P35354
MOL000936	MY36	Nitric-oxide synthase, endothelial	P29474
MOL000936	MY36	Carbonic anhydrase II	P00918
MOL000936	MY36	Retinoic acid receptor RXR-alpha	P19793
MOL000936	MY36	Acetylcholinesterase	P22303
MOL000936	MY36	Sodium-dependent noradrenaline transporter	P23975
MOL000936	MY36	Gamma-aminobutyric acid receptor subunit alpha-1	P14867
MOL000936	MY36	Dipeptidyl peptidase IV	P14740
MOL000936	MY36	Beta-lactamase	Q53H82
MOL000936	MY36	Amine oxidase [flavin-containing] B	P27338
MOL000938	MY37	Muscarinic acetylcholine receptor M1	P11229
MOL000938	MY37	Gamma-aminobutyric-acid receptor alpha-2 subunit	P47869
MOL000938	MY37	Acetylcholinesterase	P22303
MOL000938	MY37	Gamma-aminobutyric-acid receptor alpha-5 subunit	P31644
MOL000938	MY37	Sodium-dependent noradrenaline transporter	P23975
MOL000938	MY37	Gamma-aminobutyric-acid receptor alpha-3 subunit	P34903
MOL000938	MY37	Muscarinic acetylcholine receptor M2	P08172
MOL000938	MY37	Gamma-aminobutyric acid receptor subunit alpha-1	P14867
MOL000938	MY37	Dipeptidyl peptidase IV	P14740
MOL000938	MY37	Trypsin-1	P07477
MOL000938	MY37	Glutamate receptor 2	P42262
MOL000938	MY37	Gamma-aminobutyric-acid receptor subunit alpha-6	Q16445
MOL000973	MY38	Nitric oxide synthase, inducible	P35228
MOL000973	MY38	Thrombin	P00734
MOL000973	MY38	Estrogen receptor	P03372
MOL000973	MY38	Androgen receptor	P10275
MOL000973	MY38	Dipeptidyl peptidase IV	P14740
MOL000974	MY39	Androgen receptor	P10275
MOL000974	MY39	Glucocorticoid receptor	P04150
MOL000974	MY39	Amine oxidase [flavin-containing] B	P27338
MOL000974	MY39	Amine oxidase [flavin-containing] A	P21397
MOL000974	MY39	Trypsin-1	P07477
MOL000975	MY40	Muscarinic acetylcholine receptor M3	P20309
MOL000975	MY40	Muscarinic acetylcholine receptor M1	P11229
MOL000975	MY40	Estrogen receptor	P03372
MOL000975	MY40	Acetylcholinesterase	P22303
MOL000975	MY40	Muscarinic acetylcholine receptor M2	P08172
MOL000975	MY40	Alpha-1B adrenergic receptor	P35368
MOL000975	MY40	Gamma-aminobutyric acid receptor subunit alpha-1	P14867
MOL000975	MY40	Dipeptidyl peptidase IV	P14740
MOL000975	MY40	Nuclear receptor coactivator 2	Q15596
MOL000977	MY41	Muscarinic acetylcholine receptor M3	P20309
MOL000977	MY41	Thrombin	P00734
MOL000977	MY41	Muscarinic acetylcholine receptor M1	P11229
MOL000977	MY41	Prostaglandin G/H synthase 2	P35354
MOL000977	MY41	Nitric-oxide synthase, endothelial	P29474
MOL000977	MY41	Gamma-aminobutyric-acid receptor alpha-2 subunit	P47869
MOL000977	MY41	Acetylcholinesterase	P22303
MOL000977	MY41	Gamma-aminobutyric-acid receptor alpha-5 subunit	P31644
MOL000977	MY41	Sodium-dependent noradrenaline transporter	P23975
MOL000977	MY41	Gamma-aminobutyric-acid receptor alpha-3 subunit	P34903
MOL000977	MY41	Muscarinic acetylcholine receptor M2	P08172
MOL000977	MY41	Alpha-1B adrenergic receptor	P35368
MOL000977	MY41	Sodium-dependent dopamine transporter	Q01959
MOL000977	MY41	Gamma-aminobutyric acid receptor subunit alpha-1	P14867
MOL000977	MY41	Dipeptidyl peptidase IV	P14740
MOL000977	MY41	Neuronal acetylcholine receptor protein, alpha-7 chain	P36544
MOL000977	MY41	Trypsin-1	P07477
MOL000977	MY41	Gamma-aminobutyric-acid receptor subunit alpha-6	Q16445
MOL000978	MY42	Prostaglandin G/H synthase 1	P23219
MOL000978	MY42	Muscarinic acetylcholine receptor M3	P20309
MOL000978	MY42	Thrombin	P00734
MOL000978	MY42	Muscarinic acetylcholine receptor M1	P11229
MOL000978	MY42	Prostaglandin G/H synthase 2	P35354
MOL000978	MY42	Nitric-oxide synthase, endothelial	P29474
MOL000978	MY42	Carbonic anhydrase II	P00918
MOL000978	MY42	Retinoic acid receptor RXR-alpha	P19793
MOL000978	MY42	Acetylcholinesterase	P22303
MOL000978	MY42	Sodium-dependent noradrenaline transporter	P23975
MOL000978	MY42	Muscarinic acetylcholine receptor M2	P08172
MOL000978	MY42	Alpha-1B adrenergic receptor	P35368
MOL000978	MY42	Gamma-aminobutyric acid receptor subunit alpha-1	P14867
MOL000978	MY42	Dipeptidyl peptidase IV	P14740
MOL000978	MY42	Beta-lactamase	Q53H82
MOL000978	MY42	Amine oxidase [flavin-containing] B	P27338
MOL000978	MY42	Trypsin-1	P07477
MOL000978	MY42	Nuclear receptor coactivator 2	Q15596
MOL000979	MY43	Trypsin-1	P07477
MOL000981	MY44	Nitric oxide synthase, inducible	P35228
MOL000981	MY44	Muscarinic acetylcholine receptor M3	P20309
MOL000981	MY44	Thrombin	P00734
MOL000981	MY44	Muscarinic acetylcholine receptor M1	P11229
MOL000981	MY44	Estrogen receptor	P03372
MOL000981	MY44	Sodium channel protein type 5 subunit alpha	Q14524
MOL000981	MY44	Prostaglandin G/H synthase 2	P35354
MOL000981	MY44	Nitric-oxide synthase, endothelial	P29474
MOL000981	MY44	Retinoic acid receptor RXR-alpha	P19793
MOL000981	MY44	Alpha-1A adrenergic receptor	P35348
MOL000981	MY44	Muscarinic acetylcholine receptor M2	P08172
MOL000981	MY44	Alpha-1B adrenergic receptor	P35368
MOL000981	MY44	Beta-2 adrenergic receptor	P07550
MOL000981	MY44	Gamma-aminobutyric acid receptor subunit alpha-1	P14867
MOL000981	MY44	Neuronal acetylcholine receptor protein, alpha-7 chain	P36544
MOL000982	MY45	Prostaglandin G/H synthase 1	P23219
MOL000982	MY45	Muscarinic acetylcholine receptor M3	P20309
MOL000982	MY45	Thrombin	P00734
MOL000982	MY45	Estrogen receptor	P03372
MOL000982	MY45	Androgen receptor	P10275
MOL000982	MY45	Prostaglandin G/H synthase 2	P35354
MOL000982	MY45	Nitric-oxide synthase, endothelial	P29474
MOL000982	MY45	Carbonic anhydrase II	P00918
MOL000982	MY45	Gamma-aminobutyric-acid receptor alpha-2 subunit	P47869
MOL000982	MY45	Retinoic acid receptor RXR-alpha	P19793
MOL000982	MY45	Acetylcholinesterase	P22303
MOL000982	MY45	Gamma-aminobutyric acid receptor subunit alpha-1	P14867
MOL000982	MY45	Dipeptidyl peptidase IV	P14740
MOL000982	MY45	Beta-lactamase	Q53H82
MOL000982	MY45	Amine oxidase [flavin-containing] B	P27338
MOL000982	MY45	Trypsin-1	P07477
MOL000982	MY45	Nuclear receptor coactivator 2	Q15596
MOL000982	MY45	Gamma-aminobutyric-acid receptor subunit alpha-6	Q16445
MOL000986	MY46	Carbonic anhydrase II	P00918
MOL000986	MY46	Acetylcholinesterase	P22303
MOL000986	MY46	Gamma-aminobutyric acid receptor subunit alpha-1	P14867
MOL000988	MY48	Nitric oxide synthase, inducible	P35228
MOL000988	MY48	Thrombin	P00734
MOL000988	MY48	Estrogen receptor	P03372
MOL000988	MY48	Androgen receptor	P10275
MOL000988	MY48	Prostaglandin G/H synthase 2	P35354
MOL000988	MY48	Carbonic anhydrase II	P00918
MOL000988	MY48	Dipeptidyl peptidase IV	P14740
MOL000988	MY48	Beta-lactamase	Q53H82
MOL000988	MY48	Trypsin-1	P07477
MOL000988	MY48	Nuclear receptor coactivator 2	Q15596
MOL000990	MY49	Thrombin	P00734
MOL000990	MY49	Prostaglandin G/H synthase 2	P35354
MOL000990	MY49	Nitric-oxide synthase, endothelial	P29474
MOL000990	MY49	Carbonic anhydrase II	P00918
MOL000990	MY49	Acetylcholinesterase	P22303
MOL000990	MY49	Sodium-dependent dopamine transporter	Q01959
MOL000990	MY49	Beta-lactamase	Q53H82
MOL000990	MY49	Amine oxidase [flavin-containing] B	P27338
MOL000990	MY49	Amine oxidase [flavin-containing] A	P21397
MOL000990	MY49	Alcohol dehydrogenase 1B	P00325
MOL000990	MY49	Alcohol dehydrogenase 1C	P00326
MOL000990	MY49	Lysozyme	P61626
MOL000990	MY49	Trypsin-1	P07477
MOL000991	MY50	Prostaglandin G/H synthase 2	P35354
MOL000991	MY50	Transient receptor potential cation channel subfamily V member 1	Q8NER1
MOL000991	MY50	Toll-like receptor 4	O00206
MOL000991	MY50	Interferon beta	P01574
MOL000991	MY50	Alcohol dehydrogenase 1B	P00325
MOL000992	MY51	Estrogen receptor	P03372
MOL000992	MY51	Androgen receptor	P10275
MOL000992	MY51	Progesterone receptor	P06401
MOL000996	MY52	Nitric oxide synthase, inducible	P35228
MOL000996	MY52	Thrombin	P00734
MOL000996	MY52	Estrogen receptor	P03372
MOL000996	MY52	Androgen receptor	P10275
MOL000996	MY52	Sodium channel protein type 5 subunit alpha	Q14524
MOL000996	MY52	Peroxisome proliferator activated receptor gamma	P37231
MOL000996	MY52	Prostaglandin G/H synthase 2	P35354
MOL000996	MY52	Nitric-oxide synthase, endothelial	P29474
MOL000996	MY52	Retinoic acid receptor RXR-alpha	P19793
MOL000996	MY52	Acetylcholinesterase	P22303
MOL000996	MY52	mRNA of Protein-tyrosine phosphatase, non-receptor type 1	P18031
MOL000996	MY52	Estrogen receptor beta	Q92731
MOL000996	MY52	Dipeptidyl peptidase IV	P14740
MOL000996	MY52	Glycogen synthase kinase-3 beta	P49841
MOL000996	MY52	Cell division protein kinase 2	P24941
MOL000996	MY52	Trypsin-1	P07477
MOL000996	MY52	Calmodulin	P62158
MOL000997	MY53	Thrombin	P00734
MOL000997	MY53	Carbonic anhydrase II	P00918
MOL000998	MY54	Thrombin	P00734
MOL000998	MY54	Estrogen receptor	P03372
MOL000998	MY54	Androgen receptor	P10275
MOL000998	MY54	Prostaglandin G/H synthase 2	P35354
MOL000998	MY54	Carbonic anhydrase II	P00918
MOL000998	MY54	mRNA of Protein-tyrosine phosphatase, non-receptor type 1	P18031
MOL000998	MY54	DNA topoisomerase II	P11388
MOL000998	MY54	Dipeptidyl peptidase IV	P14740
MOL000998	MY54	Glycogen synthase kinase-3 beta	P49841
MOL000998	MY54	Cell division protein kinase 2	P24941
MOL000998	MY54	Beta-lactamase	Q53H82
MOL000998	MY54	Trypsin-1	P07477
MOL000998	MY54	Proto-oncogene serine/threonine-protein kinase Pim-1	P11309
MOL000999	MY55	Estrogen receptor	P03372
MOL000999	MY55	Androgen receptor	P10275
MOL000999	MY55	Progesterone receptor	P06401
MOL000999	MY55	Glucocorticoid receptor	P04150
MOL001000	MY56	Estrogen receptor	P03372
MOL001000	MY56	Androgen receptor	P10275
MOL001000	MY56	Progesterone receptor	P06401
MOL001001	MY57	Nitric oxide synthase, inducible	P35228
MOL001001	MY57	Thrombin	P00734
MOL001001	MY57	Estrogen receptor	P03372
MOL001001	MY57	Androgen receptor	P10275
MOL001001	MY57	Prostaglandin G/H synthase 2	P35354
MOL001001	MY57	Carbonic anhydrase II	P00918
MOL001001	MY57	Dipeptidyl peptidase IV	P14740
MOL001001	MY57	Glycogen synthase kinase-3 beta	P49841
MOL001001	MY57	Cell division protein kinase 2	P24941
MOL001001	MY57	Beta-lactamase	Q53H82
MOL001001	MY57	Trypsin-1	P07477
MOL001002	MY58	72 kDa type IV collagenase	P08253
MOL001002	MY58	Glutathione S-transferase P	P09211
MOL001002	MY58	Vascular endothelial growth factor A	P15692
MOL001002	MY58	Glutathione S-transferase A1	P08263
MOL001002	MY58	Glutathione S-transferase Mu 1	P09488
MOL001002	MY58	Glutathione S-transferase A2	P09210
MOL001002	MY58	Glutathione S-transferase Mu 2	P28161
MOL001002	MY58	Estrogen receptor	P03372
MOL001002	MY58	Androgen receptor	P10275
MOL001002	MY58	Progesterone receptor	P06401
MOL001002	MY58	Heat shock protein HSP 90	P08238
MOL001002	MY58	Cell division protein kinase 2	P24941
MOL001004	MY59	Nitric oxide synthase, inducible	P35228
MOL001004	MY59	Prostaglandin G/H synthase 1	P23219
MOL001004	MY59	Thrombin	P00734
MOL001004	MY59	Estrogen receptor	P03372
MOL001004	MY59	Androgen receptor	P10275
MOL001004	MY59	Peroxisome proliferator activated receptor gamma	P37231
MOL001004	MY59	Prostaglandin G/H synthase 2	P35354
MOL001004	MY59	Carbonic anhydrase II	P00918
MOL001004	MY59	Retinoic acid receptor RXR-alpha	P19793
MOL001004	MY59	Acetylcholinesterase	P22303
MOL001004	MY59	Progesterone receptor	P06401
MOL001004	MY59	mRNA of Protein-tyrosine phosphatase, non-receptor type 1	P18031
MOL001004	MY59	Mineralocorticoid receptor	P08235
MOL001004	MY59	Estrogen receptor beta	Q92731
MOL001004	MY59	Glucocorticoid receptor	P04150
MOL001004	MY59	Dipeptidyl peptidase IV	P14740
MOL001004	MY59	Mitogen-activated protein kinase 14	Q16539
MOL001004	MY59	Heat shock protein HSP 90	P08238
MOL001004	MY59	Cell division protein kinase 2	P24941
MOL001004	MY59	Serine/threonine-protein kinase Chk1	O14757
MOL001004	MY59	mRNA of PKA Catalytic Subunit C-alpha	P17612
MOL001004	MY59	Proto-oncogene serine/threonine-protein kinase Pim-1	P11309
MOL001004	MY59	Cyclin-A2	P20248
MOL001004	MY59	Nuclear receptor coactivator 2	Q15596
MOL001004	MY59	Nuclear receptor coactivator 1	Q15788
MOL001006	MY60	Estrogen receptor	P03372
MOL001006	MY60	Androgen receptor	P10275
MOL001006	MY60	Progesterone receptor	P06401
MOL001006	MY60	Mineralocorticoid receptor	P08235
MOL001006	MY60	Glucocorticoid receptor	P04150
MOL001006	MY60	Nuclear receptor coactivator 2	Q15596
MOL001007	MY61	Dipeptidyl peptidase IV	P14740
MOL001009	MY62	Estrogen receptor	P03372
MOL001009	MY62	Androgen receptor	P10275
MOL001009	MY62	Mineralocorticoid receptor	P08235
MOL001009	MY62	Glucocorticoid receptor	P04150
MOL001012	MY63	Thrombin	P00734
MOL001012	MY63	Beta-1 adrenergic receptor	P08588
MOL001012	MY63	Prostaglandin G/H synthase 2	P35354
MOL001012	MY63	Nitric-oxide synthase, endothelial	P29474
MOL001012	MY63	Carbonic anhydrase II	P00918
MOL001012	MY63	Alpha-2C adrenergic receptor	P18825
MOL001012	MY63	Acetylcholinesterase	P22303
MOL001012	MY63	Alpha-1B adrenergic receptor	P35368
MOL001012	MY63	Sodium-dependent dopamine transporter	Q01959
MOL001012	MY63	Dipeptidyl peptidase IV	P14740
MOL001012	MY63	Beta-lactamase	Q53H82
MOL001012	MY63	Amine oxidase [flavin-containing] B	P27338
MOL001012	MY63	Amine oxidase [flavin-containing] A	P21397
MOL001012	MY63	Alcohol dehydrogenase 1C	P00326
MOL001012	MY63	Lysozyme	P61626
MOL001012	MY63	Trypsin-1	P07477
MOL001013	MY64	Estrogen receptor	P03372
MOL001013	MY64	Androgen receptor	P10275
MOL001013	MY64	Glucocorticoid receptor	P04150
MOL001014	MY65	Androgen receptor	P10275
MOL001015	MY66	Muscarinic acetylcholine receptor M3	P20309
MOL001015	MY66	Thrombin	P00734
MOL001015	MY66	Muscarinic acetylcholine receptor M1	P11229
MOL001015	MY66	Prostaglandin G/H synthase 2	P35354
MOL001015	MY66	Carbonic anhydrase II	P00918
MOL001015	MY66	Gamma-aminobutyric-acid receptor alpha-2 subunit	P47869
MOL001015	MY66	Acetylcholinesterase	P22303
MOL001015	MY66	Gamma-aminobutyric-acid receptor alpha-3 subunit	P34903
MOL001015	MY66	Muscarinic acetylcholine receptor M2	P08172
MOL001015	MY66	Alpha-1B adrenergic receptor	P35368
MOL001015	MY66	mRNA of Protein-tyrosine phosphatase, non-receptor type 1	P18031
MOL001015	MY66	DNA topoisomerase II	P11388
MOL001015	MY66	Gamma-aminobutyric acid receptor subunit alpha-1	P14867
MOL001015	MY66	Dipeptidyl peptidase IV	P14740
MOL001015	MY66	Trypsin-1	P07477
MOL001015	MY66	Proto-oncogene serine/threonine-protein kinase Pim-1	P11309
MOL001015	MY66	Glutamate receptor 2	P42262
MOL001015	MY66	Gamma-aminobutyric-acid receptor subunit alpha-6	Q16445
MOL001016	MY67	Carbonic anhydrase II	P00918
MOL001016	MY67	mRNA of Protein-tyrosine phosphatase, non-receptor type 1	P18031
MOL001016	MY67	DNA topoisomerase II	P11388
MOL001016	MY67	Proto-oncogene serine/threonine-protein kinase Pim-1	P11309
MOL001018	MY68	Carbonic anhydrase II	P00918
MOL001018	MY68	mRNA of Protein-tyrosine phosphatase, non-receptor type 1	P18031
MOL001018	MY68	DNA topoisomerase II	P11388
MOL001018	MY68	Proto-oncogene serine/threonine-protein kinase Pim-1	P11309
MOL001019	MY69	Thrombin	P00734
MOL001020	MY70	Alcohol dehydrogenase 1B	P00325
MOL001020	MY70	Alcohol dehydrogenase 1C	P00326
MOL001020	MY70	Alcohol dehydrogenase 1A	P07327
MOL001020	MY70	Lysozyme	P61626
MOL001020	MY70	Trypsin-1	P07477
MOL001021	MY71	Thrombin	P00734
MOL001021	MY71	Carbonic anhydrase II	P00918
MOL001021	MY71	Trypsin-1	P07477
MOL001022	MY72	Carbonic anhydrase II	P00918
MOL001022	MY72	mRNA of Protein-tyrosine phosphatase, non-receptor type 1	P18031
MOL001022	MY72	DNA topoisomerase II	P11388
MOL001022	MY72	Proto-oncogene serine/threonine-protein kinase Pim-1	P11309
MOL001023	MY73	Cell division protein kinase 2	P24941
MOL001024	MY74	Alcohol dehydrogenase 1B	P00325
MOL001024	MY74	Alcohol dehydrogenase 1C	P00326
MOL001024	MY74	Alcohol dehydrogenase 1A	P07327
MOL001024	MY74	Lysozyme	P61626
MOL001024	MY74	Trypsin-1	P07477
MOL001026	MY75	Nitric oxide synthase, inducible	P35228
MOL001026	MY75	Prostaglandin G/H synthase 1	P23219
MOL001026	MY75	Estrogen receptor	P03372
MOL001026	MY75	Androgen receptor	P10275
MOL001026	MY75	Peroxisome proliferator activated receptor gamma	P37231
MOL001026	MY75	Prostaglandin G/H synthase 2	P35354
MOL001026	MY75	Carbonic anhydrase II	P00918
MOL001026	MY75	Progesterone receptor	P06401
MOL001026	MY75	mRNA of Protein-tyrosine phosphatase, non-receptor type 1	P18031
MOL001026	MY75	Estrogen receptor beta	Q92731
MOL001026	MY75	Glucocorticoid receptor	P04150
MOL001026	MY75	Dipeptidyl peptidase IV	P14740
MOL001026	MY75	Mitogen-activated protein kinase 14	Q16539
MOL001026	MY75	Heat shock protein HSP 90	P08238
MOL001026	MY75	Cell division protein kinase 2	P24941
MOL001026	MY75	Serine/threonine-protein kinase Chk1	O14757
MOL001026	MY75	mRNA of PKA Catalytic Subunit C-alpha	P17612
MOL001026	MY75	Proto-oncogene serine/threonine-protein kinase Pim-1	P11309
MOL001026	MY75	Cyclin-A2	P20248
MOL001026	MY75	Nuclear receptor coactivator 2	Q15596
MOL001027	MY76	DNA topoisomerase II	P11388
MOL001028	MY77	Estrogen receptor	P03372
MOL001028	MY77	Androgen receptor	P10275
MOL001028	MY77	Progesterone receptor	P06401
MOL001028	MY77	Mineralocorticoid receptor	P08235
MOL001028	MY77	Glucocorticoid receptor	P04150
MOL001029	MY78	Estrogen receptor	P03372
MOL001029	MY78	Androgen receptor	P10275
MOL001029	MY78	Progesterone receptor	P06401
MOL001029	MY78	Mineralocorticoid receptor	P08235
MOL001029	MY78	Glucocorticoid receptor	P04150
MOL001030	MY79	Lysozyme	P61626
MOL001030	MY79	Trypsin-1	P07477
MOL001031	MY80	Estrogen receptor	P03372
MOL001031	MY80	Androgen receptor	P10275
MOL001031	MY80	Progesterone receptor	P06401
MOL001031	MY80	Mineralocorticoid receptor	P08235
MOL001031	MY80	Glucocorticoid receptor	P04150
MOL001031	MY80	Nuclear receptor coactivator 1	Q15788
MOL001033	MY81	Estrogen receptor	P03372
MOL001033	MY81	Androgen receptor	P10275
MOL001033	MY81	Retinoic acid receptor RXR-alpha	P19793
MOL001033	MY81	Acetylcholinesterase	P22303
MOL001033	MY81	Progesterone receptor	P06401
MOL001033	MY81	Mineralocorticoid receptor	P08235
MOL001033	MY81	Glucocorticoid receptor	P04150
MOL001033	MY81	Nuclear receptor coactivator 1	Q15788
MOL001039	MY82	Androgen receptor	P10275
MOL001040	MY83	Nitric oxide synthase, inducible	P35228
MOL001040	MY83	Prostaglandin G/H synthase 1	P23219
MOL001040	MY83	Estrogen receptor	P03372
MOL001040	MY83	Androgen receptor	P10275
MOL001040	MY83	Peroxisome proliferator activated receptor gamma	P37231
MOL001040	MY83	Prostaglandin G/H synthase 2	P35354
MOL001040	MY83	Carbonic anhydrase II	P00918
MOL001040	MY83	Acetylcholinesterase	P22303
MOL001040	MY83	Progesterone receptor	P06401
MOL001040	MY83	mRNA of Protein-tyrosine phosphatase, non-receptor type 1	P18031
MOL001040	MY83	Mineralocorticoid receptor	P08235
MOL001040	MY83	Estrogen receptor beta	Q92731
MOL001040	MY83	Glucocorticoid receptor	P04150
MOL001040	MY83	Dipeptidyl peptidase IV	P14740
MOL001040	MY83	Mitogen-activated protein kinase 14	Q16539
MOL001040	MY83	Glycogen synthase kinase-3 beta	P49841
MOL001040	MY83	Heat shock protein HSP 90	P08238
MOL001040	MY83	Cell division protein kinase 2	P24941
MOL001040	MY83	Beta-lactamase	Q53H82
MOL001040	MY83	mRNA of PKA Catalytic Subunit C-alpha	P17612
MOL001040	MY83	Cyclin-A2	P20248
MOL001044	MY84	Dipeptidyl peptidase IV	P14740
MOL001045	MY85	Thrombin	P00734
MOL001045	MY85	Estrogen receptor	P03372
MOL001045	MY85	Androgen receptor	P10275
MOL001045	MY85	Progesterone receptor	P06401
MOL001045	MY85	Nuclear receptor coactivator 2	Q15596
MOL001046	MY86	Alcohol dehydrogenase 1C	P00326
MOL001046	MY86	Trypsin-1	P07477
MOL001047	MY87	Dipeptidyl peptidase IV	P14740
MOL001047	MY87	Cholinesterase	P06276
MOL001047	MY87	Trypsin-1	P07477
MOL001049	MY87	Estrogen receptor	P03372
MOL001049	MY87	Androgen receptor	P10275
MOL001049	MY87	Mineralocorticoid receptor	P08235
MOL001049	MY87	Glucocorticoid receptor	P04150
MOL001050	MY88	Alcohol dehydrogenase 1B	P00325
MOL001050	MY88	Alcohol dehydrogenase 1C	P00326
MOL001050	MY88	Alcohol dehydrogenase 1A	P07327
MOL001050	MY88	Lysozyme	P61626
MOL001050	MY88	Trypsin-1	P07477
MOL001051	MY89	Nitric oxide synthase, inducible	P35228
MOL001051	MY89	Estrogen receptor	P03372
MOL001051	MY89	Androgen receptor	P10275
MOL001051	MY89	Mineralocorticoid receptor	P08235
MOL001051	MY89	Glucocorticoid receptor	P04150
MOL001052	MY90	Muscarinic acetylcholine receptor M3	P20309
MOL001052	MY90	Thrombin	P00734
MOL001052	MY90	Muscarinic acetylcholine receptor M1	P11229
MOL001052	MY90	Gamma-aminobutyric-acid receptor alpha-2 subunit	P47869
MOL001052	MY90	Acetylcholinesterase	P22303
MOL001052	MY90	Gamma-aminobutyric-acid receptor alpha-3 subunit	P34903
MOL001052	MY90	Muscarinic acetylcholine receptor M2	P08172
MOL001052	MY90	Alpha-1B adrenergic receptor	P35368
MOL001052	MY90	Gamma-aminobutyric acid receptor subunit alpha-1	P14867
MOL001052	MY90	Dipeptidyl peptidase IV	P14740
MOL001052	MY90	Glutamate receptor 2	P42262
MOL001052	MY90	Gamma-aminobutyric-acid receptor subunit alpha-6	Q16445
MOL001053	MY91	Dipeptidyl peptidase IV	P14740
MOL001054	MY92	Estrogen receptor	P03372
MOL001054	MY92	Androgen receptor	P10275
MOL001054	MY92	Mineralocorticoid receptor	P08235
MOL001054	MY92	Dipeptidyl peptidase IV	P14740
MOL001055	MY93	Estrogen receptor	P03372
MOL001055	MY93	Androgen receptor	P10275
MOL001055	MY93	Prostaglandin G/H synthase 2	P35354
MOL001055	MY93	Carbonic anhydrase II	P00918
MOL001055	MY93	Gamma-aminobutyric-acid receptor alpha-2 subunit	P47869
MOL001055	MY93	Acetylcholinesterase	P22303
MOL001055	MY93	DNA topoisomerase II	P11388
MOL001055	MY93	Gamma-aminobutyric acid receptor subunit alpha-1	P14867
MOL001055	MY93	Dipeptidyl peptidase IV	P14740
MOL001055	MY93	Trypsin-1	P07477
MOL001055	MY93	Proto-oncogene serine/threonine-protein kinase Pim-1	P11309
MOL001055	MY93	Nuclear receptor coactivator 2	Q15596
MOL001057	MY94	Estrogen receptor	P03372
MOL001057	MY94	Androgen receptor	P10275
MOL001057	MY94	Acetylcholinesterase	P22303
MOL001057	MY94	Progesterone receptor	P06401
MOL001057	MY94	Mineralocorticoid receptor	P08235
MOL001057	MY94	Glucocorticoid receptor	P04150
MOL001057	MY94	Nuclear receptor coactivator 1	Q15788
MOL001058	MY95	Thrombin	P00734
MOL001058	MY95	Estrogen receptor	P03372
MOL001058	MY95	Androgen receptor	P10275
MOL001058	MY95	Acetylcholinesterase	P22303
MOL001058	MY95	Progesterone receptor	P06401
MOL001058	MY95	Mineralocorticoid receptor	P08235
MOL001058	MY95	Glucocorticoid receptor	P04150
MOL001058	MY95	Nuclear receptor coactivator 2	Q15596
MOL001058	MY95	Nuclear receptor coactivator 1	Q15788
MOL001059	MY96	Gamma-aminobutyric-acid receptor alpha-2 subunit	P47869
MOL001059	MY96	Gamma-aminobutyric-acid receptor alpha-3 subunit	P34903
MOL001059	MY96	Gamma-aminobutyric acid receptor subunit alpha-1	P14867
MOL001059	MY96	Trypsin-1	P07477
MOL001059	MY96	Gamma-aminobutyric-acid receptor subunit alpha-6	Q16445
MOL001061	MY97	Thrombin	P00734
MOL001061	MY97	Estrogen receptor	P03372
MOL001061	MY97	Androgen receptor	P10275
MOL001061	MY97	Retinoic acid receptor RXR-alpha	P19793
MOL001061	MY97	Acetylcholinesterase	P22303
MOL001061	MY97	Progesterone receptor	P06401
MOL001061	MY97	Mineralocorticoid receptor	P08235
MOL001061	MY97	Glucocorticoid receptor	P04150
MOL001061	MY97	Nuclear receptor coactivator 2	Q15596
MOL001061	MY97	Nuclear receptor coactivator 1	Q15788
MOL001062	MY98	Thrombin	P00734
MOL001062	MY98	Estrogen receptor	P03372
MOL001062	MY98	Androgen receptor	P10275
MOL001062	MY98	Acetylcholinesterase	P22303
MOL001062	MY98	Progesterone receptor	P06401
MOL001062	MY98	Mineralocorticoid receptor	P08235
MOL001062	MY98	Glucocorticoid receptor	P04150
MOL001062	MY98	Ig gamma-1 chain C region	P01857
MOL001062	MY98	Nuclear receptor coactivator 2	Q15596
MOL001062	MY98	Nuclear receptor coactivator 1	Q15788
MOL001063	MY99	Nitric oxide synthase, inducible	P35228
MOL001063	MY99	Thrombin	P00734
MOL001063	MY99	Estrogen receptor	P03372
MOL001063	MY99	Androgen receptor	P10275
MOL001063	MY99	Acetylcholinesterase	P22303
MOL001063	MY99	Progesterone receptor	P06401
MOL001063	MY99	Mineralocorticoid receptor	P08235
MOL001063	MY99	Glucocorticoid receptor	P04150
MOL001063	MY99	Nuclear receptor coactivator 2	Q15596
MOL001063	MY99	Nuclear receptor coactivator 1	Q15788
MOL001064	MY100	Thrombin	P00734
MOL001064	MY100	Androgen receptor	P10275
MOL001069	MY101	Thrombin	P00734
MOL001069	MY101	Androgen receptor	P10275
MOL001070	MY102	Estrogen receptor	P03372
MOL001070	MY102	Androgen receptor	P10275
MOL001070	MY102	Progesterone receptor	P06401
MOL001083	MY103	Androgen receptor	P10275
MOL001083	MY103	Nuclear receptor coactivator 2	Q15596
MOL001084	MY104	Thrombin	P00734
MOL001084	MY104	Estrogen receptor	P03372
MOL001084	MY104	Androgen receptor	P10275
MOL001086	MY105	Prostaglandin G/H synthase 2	P35354
MOL001086	MY105	Beta-lactamase	Q53H82
MOL001087	MY106	Estrogen receptor	P03372
MOL001087	MY106	Androgen receptor	P10275
MOL001087	MY106	Progesterone receptor	P06401
MOL001088	MY107	Thrombin	P00734
MOL001088	MY107	Estrogen receptor	P03372
MOL001088	MY107	Androgen receptor	P10275
MOL001090	MY108	Estrogen receptor	P03372
MOL001090	MY108	Androgen receptor	P10275
MOL001090	MY108	Mineralocorticoid receptor	P08235
MOL001090	MY108	Glucocorticoid receptor	P04150
MOL001090	MY108	Dipeptidyl peptidase IV	P14740
MOL001091	MY109	Prostaglandin G/H synthase 1	P23219
MOL001091	MY109	Thrombin	P00734
MOL001091	MY109	Beta-1 adrenergic receptor	P08588
MOL001091	MY109	Prostaglandin G/H synthase 2	P35354
MOL001091	MY109	Nitric-oxide synthase, endothelial	P29474
MOL001091	MY109	Carbonic anhydrase II	P00918
MOL001091	MY109	Alpha-2C adrenergic receptor	P18825
MOL001091	MY109	Acetylcholinesterase	P22303
MOL001091	MY109	Sodium-dependent noradrenaline transporter	P23975
MOL001091	MY109	Sodium-dependent dopamine transporter	Q01959
MOL001091	MY109	Dipeptidyl peptidase IV	P14740
MOL001091	MY109	Cell division protein kinase 2	P24941
MOL001091	MY109	Beta-lactamase	Q53H82
MOL001091	MY109	Amine oxidase [flavin-containing] B	P27338
MOL001091	MY109	Amine oxidase [flavin-containing] A	P21397
MOL001091	MY109	Lysozyme	P61626
MOL001091	MY109	Trypsin-1	P07477
MOL001092	MY110	Thrombin	P00734
MOL001092	MY110	Androgen receptor	P10275
MOL001093	MY111	Thrombin	P00734
MOL001093	MY111	Estrogen receptor	P03372
MOL001093	MY111	Androgen receptor	P10275
MOL001094	MY112	Thrombin	P00734
MOL001094	MY112	Prostaglandin G/H synthase 2	P35354
MOL001094	MY112	Nitric-oxide synthase, endothelial	P29474
MOL001094	MY112	Carbonic anhydrase II	P00918
MOL001094	MY112	Acetylcholinesterase	P22303
MOL001094	MY112	Sodium-dependent dopamine transporter	Q01959
MOL001094	MY112	Beta-lactamase	Q53H82
MOL001094	MY112	Amine oxidase [flavin-containing] B	P27338
MOL001094	MY112	Amine oxidase [flavin-containing] A	P21397
MOL001094	MY112	Alcohol dehydrogenase 1B	P00325
MOL001094	MY112	Alcohol dehydrogenase 1C	P00326
MOL001094	MY112	Lysozyme	P61626
MOL001094	MY112	Trypsin-1	P07477
MOL001095	MY113	Estrogen receptor	P03372
MOL001095	MY113	Androgen receptor	P10275
MOL001095	MY113	Acetylcholinesterase	P22303
MOL001095	MY113	Progesterone receptor	P06401
MOL001095	MY113	Mineralocorticoid receptor	P08235
MOL001095	MY113	Glucocorticoid receptor	P04150
MOL001096	MY114	Estrogen receptor	P03372
MOL001096	MY114	Androgen receptor	P10275
MOL001096	MY114	Progesterone receptor	P06401
MOL001096	MY114	Glucocorticoid receptor	P04150
MOL001097	MY115	Carbonic anhydrase II	P00918
MOL001097	MY115	Alcohol dehydrogenase 1C	P00326
MOL001097	MY115	Lysozyme	P61626
MOL001097	MY115	Trypsin-1	P07477
MOL001098	MY116	Alcohol dehydrogenase 1B	P00325
MOL001098	MY116	Alcohol dehydrogenase 1C	P00326
MOL001098	MY116	Lysozyme	P61626
MOL001098	MY116	Trypsin-1	P07477
MOL001099	MY117	Nitric oxide synthase, inducible	P35228
MOL001099	MY117	Thrombin	P00734
MOL001099	MY117	Estrogen receptor	P03372
MOL001099	MY117	Androgen receptor	P10275
MOL001099	MY117	Retinoic acid receptor RXR-alpha	P19793
MOL001099	MY117	Acetylcholinesterase	P22303
MOL001099	MY117	Progesterone receptor	P06401
MOL001099	MY117	Mineralocorticoid receptor	P08235
MOL001099	MY117	Glucocorticoid receptor	P04150
MOL001099	MY117	Alcohol dehydrogenase 1B	P00325
MOL001099	MY117	Alcohol dehydrogenase 1C	P00326
MOL001099	MY117	Lysozyme	P61626
MOL001099	MY117	Trypsin-1	P07477
MOL001099	MY117	Nuclear receptor coactivator 2	Q15596
MOL001099	MY117	Nuclear receptor coactivator 1	Q15788
MOL001103	MY118	Gamma-aminobutyric-acid receptor alpha-2 subunit	P47869
MOL001103	MY118	Acetylcholinesterase	P22303
MOL001103	MY118	Gamma-aminobutyric-acid receptor alpha-5 subunit	P31644
MOL001103	MY118	Gamma-aminobutyric-acid receptor alpha-3 subunit	P34903
MOL001103	MY118	Gamma-aminobutyric acid receptor subunit alpha-1	P14867
MOL001103	MY118	Ig gamma-1 chain C region	P01857
MOL001103	MY118	Trypsin-1	P07477
MOL001103	MY118	Gamma-aminobutyric-acid receptor subunit alpha-6	Q16445
MOL001105	MY119	Thrombin	P00734
MOL001106	MY120	Nitric oxide synthase, inducible	P35228
MOL001106	MY120	Prostaglandin G/H synthase 1	P23219
MOL001106	MY120	Estrogen receptor	P03372
MOL001106	MY120	Androgen receptor	P10275
MOL001106	MY120	Peroxisome proliferator activated receptor gamma	P37231
MOL001106	MY120	Prostaglandin G/H synthase 2	P35354
MOL001106	MY120	Carbonic anhydrase II	P00918
MOL001106	MY120	mRNA of Protein-tyrosine phosphatase, non-receptor type 1	P18031
MOL001106	MY120	Estrogen receptor beta	Q92731
MOL001106	MY120	Dipeptidyl peptidase IV	P14740
MOL001106	MY120	Mitogen-activated protein kinase 14	Q16539
MOL001106	MY120	Glycogen synthase kinase-3 beta	P49841
MOL001106	MY120	Heat shock protein HSP 90	P08238
MOL001106	MY120	Cell division protein kinase 2	P24941
MOL001106	MY120	mRNA of PKA Catalytic Subunit C-alpha	P17612
MOL001106	MY120	Cyclin-A2	P20248
MOL001107	MY121	Estrogen receptor	P03372
MOL001107	MY121	Androgen receptor	P10275
MOL001107	MY121	Retinoic acid receptor RXR-alpha	P19793
MOL001107	MY121	Acetylcholinesterase	P22303
MOL001107	MY121	Progesterone receptor	P06401
MOL001107	MY121	Mineralocorticoid receptor	P08235
MOL001107	MY121	Glucocorticoid receptor	P04150
MOL001107	MY121	Nuclear receptor coactivator 1	Q15788
MOL001109	MY122	Estrogen receptor	P03372
MOL001109	MY122	Androgen receptor	P10275
MOL001109	MY122	Carbonic anhydrase II	P00918
MOL001109	MY122	Gamma-aminobutyric-acid receptor alpha-2 subunit	P47869
MOL001109	MY122	Acetylcholinesterase	P22303
MOL001109	MY122	Progesterone receptor	P06401
MOL001109	MY122	Gamma-aminobutyric acid receptor subunit alpha-1	P14867
MOL001109	MY122	Nuclear receptor coactivator 2	Q15596
MOL001110	MY123	Trypsin-1	P07477
MOL001111	MY124	Thrombin	P00734
MOL001111	MY124	Estrogen receptor	P03372
MOL001111	MY124	Androgen receptor	P10275
MOL001112	MY125	Androgen receptor	P10275
MOL001112	MY125	Glucocorticoid receptor	P04150
MOL001113	MY126	Nitric oxide synthase, inducible	P35228
MOL001113	MY126	Thrombin	P00734
MOL001113	MY126	Estrogen receptor	P03372
MOL001113	MY126	Androgen receptor	P10275
MOL001113	MY126	Prostaglandin G/H synthase 2	P35354
MOL001113	MY126	Acetylcholinesterase	P22303
MOL001113	MY126	Estrogen receptor beta	Q92731
MOL001113	MY126	Serine/threonine-protein kinase Chk1	O14757
MOL001113	MY126	Nuclear receptor coactivator 2	Q15596
MOL001113	MY126	Calmodulin	P62158
MOL001114	MY127	Estrogen receptor	P03372
MOL001114	MY127	Androgen receptor	P10275
MOL001114	MY127	Acetylcholinesterase	P22303
MOL001114	MY127	Progesterone receptor	P06401
MOL001114	MY127	Mineralocorticoid receptor	P08235
MOL001114	MY127	Glucocorticoid receptor	P04150
MOL001114	MY127	Trypsin-1	P07477
MOL001114	MY127	Nuclear receptor coactivator 2	Q15596
MOL001115	MY128	Estrogen receptor	P03372
MOL001115	MY128	Androgen receptor	P10275
MOL001115	MY128	Gamma-aminobutyric-acid receptor alpha-2 subunit	P47869
MOL001115	MY128	Acetylcholinesterase	P22303
MOL001115	MY128	Gamma-aminobutyric-acid receptor alpha-5 subunit	P31644
MOL001115	MY128	Gamma-aminobutyric-acid receptor alpha-3 subunit	P34903
MOL001115	MY128	Progesterone receptor	P06401
MOL001115	MY128	Muscarinic acetylcholine receptor M2	P08172
MOL001115	MY128	Mineralocorticoid receptor	P08235
MOL001115	MY128	Neuronal acetylcholine receptor subunit alpha-2	Q15822
MOL001115	MY128	Glucocorticoid receptor	P04150
MOL001115	MY128	Gamma-aminobutyric acid receptor subunit alpha-1	P14867
MOL001115	MY128	Dipeptidyl peptidase IV	P14740
MOL001115	MY128	Trypsin-1	P07477
MOL001115	MY128	Nuclear receptor coactivator 2	Q15596
MOL001115	MY128	Nuclear receptor coactivator 1	Q15788
MOL001115	MY128	Gamma-aminobutyric-acid receptor subunit alpha-6	Q16445
MOL001116	MY129	Nitric oxide synthase, inducible	P35228
MOL001116	MY129	Thrombin	P00734
MOL001116	MY129	Estrogen receptor	P03372
MOL001116	MY129	Androgen receptor	P10275
MOL001116	MY129	Acetylcholinesterase	P22303
MOL001116	MY129	Progesterone receptor	P06401
MOL001116	MY129	Mineralocorticoid receptor	P08235
MOL001116	MY129	Glucocorticoid receptor	P04150
MOL001116	MY129	Nuclear receptor coactivator 2	Q15596
MOL001117	MY130	Estrogen receptor	P03372
MOL001117	MY130	Androgen receptor	P10275
MOL001117	MY130	Acetylcholinesterase	P22303
MOL001117	MY130	Progesterone receptor	P06401
MOL001117	MY130	Mineralocorticoid receptor	P08235
MOL001117	MY130	Glucocorticoid receptor	P04150
MOL001117	MY130	Nuclear receptor coactivator 2	Q15596
MOL001118	MY131	Estrogen receptor	P03372
MOL001118	MY131	Androgen receptor	P10275
MOL001118	MY131	Acetylcholinesterase	P22303
MOL001118	MY131	Progesterone receptor	P06401
MOL001118	MY131	Mineralocorticoid receptor	P08235
MOL001118	MY131	Glucocorticoid receptor	P04150
MOL001118	MY131	Nuclear receptor coactivator 2	Q15596
MOL001118	MY131	Nuclear receptor coactivator 1	Q15788
MOL001120	MY132	Estrogen receptor	P03372
MOL001120	MY132	Androgen receptor	P10275
MOL001120	MY132	Acetylcholinesterase	P22303
MOL001120	MY132	Progesterone receptor	P06401
MOL001120	MY132	Mineralocorticoid receptor	P08235
MOL001120	MY132	Nuclear receptor coactivator 2	Q15596
MOL001121	MY133	Carbonic anhydrase II	P00918
MOL001121	MY133	Gamma-aminobutyric-acid receptor alpha-2 subunit	P47869
MOL001121	MY133	Acetylcholinesterase	P22303
MOL001121	MY133	Gamma-aminobutyric acid receptor subunit alpha-1	P14867
MOL001121	MY133	Trypsin-1	P07477
MOL001123	MY134	Nitric oxide synthase, inducible	P35228
MOL001123	MY134	Prostaglandin G/H synthase 1	P23219
MOL001123	MY134	Thrombin	P00734
MOL001123	MY134	Muscarinic acetylcholine receptor M1	P11229
MOL001123	MY134	Estrogen receptor	P03372
MOL001123	MY134	Prostaglandin G/H synthase 2	P35354
MOL001123	MY134	Nitric-oxide synthase, endothelial	P29474
MOL001123	MY134	Carbonic anhydrase II	P00918
MOL001123	MY134	Gamma-aminobutyric-acid receptor alpha-2 subunit	P47869
MOL001123	MY134	Retinoic acid receptor RXR-alpha	P19793
MOL001123	MY134	Acetylcholinesterase	P22303
MOL001123	MY134	Sodium-dependent noradrenaline transporter	P23975
MOL001123	MY134	Alpha-1B adrenergic receptor	P35368
MOL001123	MY134	Gamma-aminobutyric acid receptor subunit alpha-1	P14867
MOL001123	MY134	Dipeptidyl peptidase IV	P14740
MOL001123	MY134	Amine oxidase [flavin-containing] B	P27338
MOL001123	MY134	Trypsin-1	P07477
MOL001123	MY134	Nuclear receptor coactivator 2	Q15596
MOL001124	MY135	Thrombin	P00734
MOL001125	MY136	Thrombin	P00734
MOL001125	MY136	Prostaglandin G/H synthase 2	P35354
MOL001125	MY136	Carbonic anhydrase II	P00918
MOL001125	MY136	Glycogen synthase kinase-3 beta	P49841
MOL001125	MY136	Trypsin-1	P07477
MOL001126	MY137	Muscarinic acetylcholine receptor M3	P20309
MOL001126	MY137	Muscarinic acetylcholine receptor M1	P11229
MOL001126	MY137	Estrogen receptor	P03372
MOL001126	MY137	Beta-1 adrenergic receptor	P08588
MOL001126	MY137	Alpha-2A adrenergic receptor	P08913
MOL001126	MY137	Alpha-2C adrenergic receptor	P18825
MOL001126	MY137	Muscarinic acetylcholine receptor M4	P08173
MOL001126	MY137	Retinoic acid receptor RXR-alpha	P19793
MOL001126	MY137	Sodium-dependent noradrenaline transporter	P23975
MOL001126	MY137	Alpha-1A adrenergic receptor	P35348
MOL001126	MY137	Muscarinic acetylcholine receptor M2	P08172
MOL001126	MY137	Alpha-2B adrenergic receptor	P18089
MOL001126	MY137	Alpha-1B adrenergic receptor	P35368
MOL001126	MY137	Sodium-dependent dopamine transporter	Q01959
MOL001126	MY137	Beta-2 adrenergic receptor	P07550
MOL001126	MY137	Sodium-dependent serotonin transporter	P31645
MOL001127	MY138	Nitric oxide synthase, inducible	P35228
MOL001127	MY138	Prostaglandin G/H synthase 1	P23219
MOL001127	MY138	Estrogen receptor	P03372
MOL001127	MY138	Androgen receptor	P10275
MOL001127	MY138	Prostaglandin G/H synthase 2	P35354
MOL001127	MY138	Acetylcholinesterase	P22303
MOL001127	MY138	mRNA of Protein-tyrosine phosphatase, non-receptor type 1	P18031
MOL001127	MY138	Estrogen receptor beta	Q92731
MOL001127	MY138	Mitogen-activated protein kinase 14	Q16539
MOL001127	MY138	Glycogen synthase kinase-3 beta	P49841
MOL001127	MY138	Cell division protein kinase 2	P24941
MOL001127	MY138	Serine/threonine-protein kinase Chk1	O14757
MOL001127	MY138	Trypsin-1	P07477
MOL001127	MY138	Proto-oncogene serine/threonine-protein kinase Pim-1	P11309
MOL001128	MY139	Prostaglandin G/H synthase 1	P23219
MOL001128	MY139	Estrogen receptor	P03372
MOL001128	MY139	Peroxisome proliferator activated receptor gamma	P37231
MOL001128	MY139	Prostaglandin G/H synthase 2	P35354
MOL001128	MY139	Carbonic anhydrase II	P00918
MOL001128	MY139	Beta-2 adrenergic receptor	P07550
MOL001128	MY139	Sodium-dependent serotonin transporter	P31645
MOL001128	MY139	Dipeptidyl peptidase IV	P14740
MOL001128	MY139	Mitogen-activated protein kinase 14	Q16539
MOL001128	MY139	Heat shock protein HSP 90	P08238
MOL001128	MY139	Cell division protein kinase 2	P24941
MOL001128	MY139	Leukotriene A-4 hydrolase	P09960
MOL001128	MY139	Amine oxidase [flavin-containing] B	P27338
MOL001128	MY139	mRNA of PKA Catalytic Subunit C-alpha	P17612
MOL001128	MY139	Trypsin-1	P07477
MOL001128	MY139	Cyclin-A2	P20248
MOL001128	MY139	cAMP-dependent protein kinase inhibitor alpha	P61925
MOL001129	MY140	Muscarinic acetylcholine receptor M3	P20309
MOL001129	MY140	Estrogen receptor	P03372
MOL001129	MY140	Androgen receptor	P10275
MOL001129	MY140	Gamma-aminobutyric-acid receptor alpha-2 subunit	P47869
MOL001129	MY140	Acetylcholinesterase	P22303
MOL001129	MY140	Gamma-aminobutyric-acid receptor alpha-5 subunit	P31644
MOL001129	MY140	Progesterone receptor	P06401
MOL001129	MY140	Muscarinic acetylcholine receptor M2	P08172
MOL001129	MY140	Mineralocorticoid receptor	P08235
MOL001129	MY140	Glucocorticoid receptor	P04150
MOL001129	MY140	Gamma-aminobutyric acid receptor subunit alpha-1	P14867
MOL001129	MY140	Trypsin-1	P07477
MOL001130	MY141	Thrombin	P00734
MOL001130	MY141	Estrogen receptor	P03372
MOL001130	MY141	Prostaglandin G/H synthase 2	P35354
MOL001130	MY141	DNA topoisomerase II	P11388
MOL001130	MY141	Dipeptidyl peptidase IV	P14740
MOL001130	MY141	Trypsin-1	P07477
MOL001131	MY142	Nitric oxide synthase, inducible	P35228
MOL001131	MY142	Thrombin	P00734
MOL001131	MY142	Estrogen receptor	P03372
MOL001131	MY142	Androgen receptor	P10275
MOL001131	MY142	Peroxisome proliferator activated receptor gamma	P37231
MOL001131	MY142	Prostaglandin G/H synthase 2	P35354
MOL001131	MY142	Carbonic anhydrase II	P00918
MOL001131	MY142	Coagulation factor VII	P08709
MOL001131	MY142	CGMP-inhibited 3',5'-cyclic phosphodiesterase A	Q14432
MOL001131	MY142	mRNA of Protein-tyrosine phosphatase, non-receptor type 1	P18031
MOL001131	MY142	DNA topoisomerase II	P11388
MOL001131	MY142	Estrogen receptor beta	Q92731
MOL001131	MY142	Glucocorticoid receptor	P04150
MOL001131	MY142	Dipeptidyl peptidase IV	P14740
MOL001131	MY142	Mitogen-activated protein kinase 14	Q16539
MOL001131	MY142	Glycogen synthase kinase-3 beta	P49841
MOL001131	MY142	Heat shock protein HSP 90	P08238
MOL001131	MY142	Cell division protein kinase 2	P24941
MOL001131	MY142	Serine/threonine-protein kinase Chk1	O14757
MOL001131	MY142	Trypsin-1	P07477
MOL001131	MY142	Proto-oncogene serine/threonine-protein kinase Pim-1	P11309
MOL001131	MY142	Cyclin-A2	P20248
MOL001131	MY142	Nuclear receptor coactivator 2	Q15596
MOL001131	MY142	Calmodulin	P62158
MOL001132	MY143	Muscarinic acetylcholine receptor M3	P20309
MOL001132	MY143	Thrombin	P00734
MOL001132	MY143	Prostaglandin G/H synthase 2	P35354
MOL001132	MY143	Acetylcholinesterase	P22303
MOL001132	MY143	Gamma-aminobutyric acid receptor subunit alpha-1	P14867
MOL001132	MY143	Dipeptidyl peptidase IV	P14740
MOL001136	MY145	Estrogen receptor	P03372
MOL001136	MY145	Androgen receptor	P10275
MOL001136	MY145	Acetylcholinesterase	P22303
MOL001136	MY145	Progesterone receptor	P06401
MOL001136	MY145	Mineralocorticoid receptor	P08235
MOL001136	MY145	Glucocorticoid receptor	P04150
MOL001136	MY145	Nuclear receptor coactivator 2	Q15596
MOL001137	MY146	Estrogen receptor	P03372
MOL001137	MY146	Androgen receptor	P10275
MOL001137	MY146	Progesterone receptor	P06401
MOL001137	MY146	Mineralocorticoid receptor	P08235
MOL001137	MY146	Glucocorticoid receptor	P04150
MOL001138	MY147	Muscarinic acetylcholine receptor M1	P11229
MOL001138	MY147	Estrogen receptor	P03372
MOL001138	MY147	Androgen receptor	P10275
MOL001138	MY147	Prostaglandin G/H synthase 2	P35354
MOL001138	MY147	Sodium-dependent noradrenaline transporter	P23975
MOL001138	MY147	Sodium-dependent dopamine transporter	Q01959
MOL001138	MY147	Beta-2 adrenergic receptor	P07550
MOL001138	MY147	Sodium-dependent serotonin transporter	P31645
MOL001138	MY147	Heat shock protein HSP 90	P08238
MOL001138	MY147	Beta-lactamase	Q53H82
MOL001138	MY147	Cyclin-A2	P20248
MOL001139	MY148	Androgen receptor	P10275
MOL001139	MY148	Glucocorticoid receptor	P04150
MOL001140	MY149	Gamma-aminobutyric-acid receptor alpha-2 subunit	P47869
MOL001140	MY149	Acetylcholinesterase	P22303
MOL001140	MY149	Gamma-aminobutyric-acid receptor alpha-3 subunit	P34903
MOL001140	MY149	Gamma-aminobutyric acid receptor subunit alpha-1	P14867
MOL001140	MY149	Dipeptidyl peptidase IV	P14740
MOL001140	MY149	Trypsin-1	P07477
MOL001140	MY149	Gamma-aminobutyric-acid receptor subunit alpha-6	Q16445
MOL001141	MY150	Muscarinic acetylcholine receptor M1	P11229
MOL001141	MY150	Gamma-aminobutyric-acid receptor alpha-2 subunit	P47869
MOL001141	MY150	Muscarinic acetylcholine receptor M2	P08172
MOL001141	MY150	Trypsin-1	P07477
MOL001142	MY151	Gamma-aminobutyric-acid receptor alpha-2 subunit	P47869
MOL001142	MY151	Gamma-aminobutyric-acid receptor alpha-5 subunit	P31644
MOL001142	MY151	Trypsin-1	P07477
MOL001143	MY152	Alcohol dehydrogenase 1B	P00325
MOL001143	MY152	Alcohol dehydrogenase 1C	P00326
MOL001144	MY153	Androgen receptor	P10275
MOL001145	MY154	Glucocorticoid receptor	P04150
MOL001146	MY155	Androgen receptor	P10275
MOL001146	MY155	Glucocorticoid receptor	P04150
MOL001147	MY156	Androgen receptor	P10275
MOL001147	MY156	Glucocorticoid receptor	P04150
MOL001148	MY157	Trypsin-1	P07477
MOL001150	MY159	Gamma-aminobutyric-acid receptor alpha-2 subunit	P47869
MOL001150	MY159	Acetylcholinesterase	P22303
MOL001150	MY159	Gamma-aminobutyric-acid receptor alpha-5 subunit	P31644
MOL001150	MY159	Gamma-aminobutyric-acid receptor alpha-3 subunit	P34903
MOL001150	MY159	Gamma-aminobutyric acid receptor subunit alpha-1	P14867
MOL001150	MY159	Dipeptidyl peptidase IV	P14740
MOL001150	MY159	Trypsin-1	P07477
MOL001150	MY159	Gamma-aminobutyric-acid receptor subunit alpha-6	Q16445
MOL001151	MY160	Alcohol dehydrogenase 1C	P00326
MOL001152	MY161	Androgen receptor	P10275
MOL001153	MY162	Androgen receptor	P10275
MOL001156	MY163	Prostaglandin G/H synthase 1	P23219
MOL001156	MY163	Muscarinic acetylcholine receptor M3	P20309
MOL001156	MY163	Thrombin	P00734
MOL001156	MY163	Muscarinic acetylcholine receptor M1	P11229
MOL001156	MY163	Estrogen receptor	P03372
MOL001156	MY163	Androgen receptor	P10275
MOL001156	MY163	Prostaglandin G/H synthase 2	P35354
MOL001156	MY163	Carbonic anhydrase II	P00918
MOL001156	MY163	Gamma-aminobutyric-acid receptor alpha-2 subunit	P47869
MOL001156	MY163	Retinoic acid receptor RXR-alpha	P19793
MOL001156	MY163	Acetylcholinesterase	P22303
MOL001156	MY163	Gamma-aminobutyric acid receptor subunit alpha-1	P14867
MOL001156	MY163	Dipeptidyl peptidase IV	P14740
MOL001156	MY163	Nuclear receptor coactivator 2	Q15596
MOL001156	MY163	Gamma-aminobutyric-acid receptor subunit alpha-6	Q16445
MOL001157	MY164	Muscarinic acetylcholine receptor M3	P20309
MOL001157	MY164	Estrogen receptor	P03372
MOL001157	MY164	Androgen receptor	P10275
MOL001157	MY164	Prostaglandin G/H synthase 2	P35354
MOL001157	MY164	Retinoic acid receptor RXR-alpha	P19793
MOL001157	MY164	Acetylcholinesterase	P22303
MOL001157	MY164	Dipeptidyl peptidase IV	P14740
MOL001157	MY164	Neuronal acetylcholine receptor protein, alpha-7 chain	P36544
MOL001157	MY164	Nuclear receptor coactivator 2	Q15596
MOL001158	MY165	Nitric oxide synthase, inducible	P35228
MOL001158	MY165	Muscarinic acetylcholine receptor M3	P20309
MOL001158	MY165	Thrombin	P00734
MOL001158	MY165	Muscarinic acetylcholine receptor M1	P11229
MOL001158	MY165	Estrogen receptor	P03372
MOL001158	MY165	Androgen receptor	P10275
MOL001158	MY165	Muscarinic acetylcholine receptor M4	P08173
MOL001158	MY165	CGMP-inhibited 3',5'-cyclic phosphodiesterase A	Q14432
MOL001158	MY165	Muscarinic acetylcholine receptor M2	P08172
MOL001158	MY165	Beta-2 adrenergic receptor	P07550
MOL001158	MY165	Sodium-dependent serotonin transporter	P31645
MOL001158	MY165	Gamma-aminobutyric acid receptor subunit alpha-1	P14867
MOL001158	MY165	Dipeptidyl peptidase IV	P14740
MOL001159	MY166	Nitric oxide synthase, inducible	P35228
MOL001159	MY166	Muscarinic acetylcholine receptor M3	P20309
MOL001159	MY166	Thrombin	P00734
MOL001159	MY166	Muscarinic acetylcholine receptor M1	P11229
MOL001159	MY166	Beta-1 adrenergic receptor	P08588
MOL001159	MY166	Nitric-oxide synthase, endothelial	P29474
MOL001159	MY166	Retinoic acid receptor RXR-alpha	P19793
MOL001159	MY166	CGMP-inhibited 3',5'-cyclic phosphodiesterase A	Q14432
MOL001159	MY166	Sodium-dependent noradrenaline transporter	P23975
MOL001159	MY166	Alpha-1A adrenergic receptor	P35348
MOL001159	MY166	Gamma-aminobutyric-acid receptor alpha-3 subunit	P34903
MOL001159	MY166	Muscarinic acetylcholine receptor M2	P08172
MOL001159	MY166	Alpha-1B adrenergic receptor	P35368
MOL001159	MY166	Sodium-dependent dopamine transporter	Q01959
MOL001159	MY166	Beta-2 adrenergic receptor	P07550
MOL001159	MY166	Sodium-dependent serotonin transporter	P31645
MOL001159	MY166	Gamma-aminobutyric acid receptor subunit alpha-1	P14867
MOL001159	MY166	Neuronal acetylcholine receptor protein, alpha-7 chain	P36544
MOL001160	MY167	Nitric oxide synthase, inducible	P35228
MOL001160	MY167	Muscarinic acetylcholine receptor M3	P20309
MOL001160	MY167	Thrombin	P00734
MOL001160	MY167	Muscarinic acetylcholine receptor M1	P11229
MOL001160	MY167	Estrogen receptor	P03372
MOL001160	MY167	Androgen receptor	P10275
MOL001160	MY167	Beta-1 adrenergic receptor	P08588
MOL001160	MY167	Prostaglandin G/H synthase 2	P35354
MOL001160	MY167	Nitric-oxide synthase, endothelial	P29474
MOL001160	MY167	Retinoic acid receptor RXR-alpha	P19793
MOL001160	MY167	CGMP-inhibited 3',5'-cyclic phosphodiesterase A	Q14432
MOL001160	MY167	Alpha-1A adrenergic receptor	P35348
MOL001160	MY167	Muscarinic acetylcholine receptor M2	P08172
MOL001160	MY167	Alpha-1B adrenergic receptor	P35368
MOL001160	MY167	Sodium-dependent dopamine transporter	Q01959
MOL001160	MY167	Beta-2 adrenergic receptor	P07550
MOL001160	MY167	Sodium-dependent serotonin transporter	P31645
MOL001160	MY167	Gamma-aminobutyric acid receptor subunit alpha-1	P14867
MOL001161	MY168	Muscarinic acetylcholine receptor M3	P20309
MOL001161	MY168	Thrombin	P00734
MOL001161	MY168	Muscarinic acetylcholine receptor M1	P11229
MOL001161	MY168	Estrogen receptor	P03372
MOL001161	MY168	Beta-1 adrenergic receptor	P08588
MOL001161	MY168	Sodium channel protein type 5 subunit alpha	Q14524
MOL001161	MY168	Nitric-oxide synthase, endothelial	P29474
MOL001161	MY168	Muscarinic acetylcholine receptor M4	P08173
MOL001161	MY168	Sodium-dependent noradrenaline transporter	P23975
MOL001161	MY168	Alpha-1A adrenergic receptor	P35348
MOL001161	MY168	Muscarinic acetylcholine receptor M2	P08172
MOL001161	MY168	Alpha-1B adrenergic receptor	P35368
MOL001161	MY168	Sodium-dependent dopamine transporter	Q01959
MOL001161	MY168	Beta-2 adrenergic receptor	P07550
MOL001161	MY168	Gamma-aminobutyric acid receptor subunit alpha-1	P14867
MOL001161	MY168	Neuronal acetylcholine receptor protein, alpha-7 chain	P36544
MOL001162	MY169	Nitric oxide synthase, inducible	P35228
MOL001162	MY169	Muscarinic acetylcholine receptor M3	P20309
MOL001162	MY169	Thrombin	P00734
MOL001162	MY169	Muscarinic acetylcholine receptor M1	P11229
MOL001162	MY169	Estrogen receptor	P03372
MOL001162	MY169	Sodium channel protein type 5 subunit alpha	Q14524
MOL001162	MY169	Muscarinic acetylcholine receptor M4	P08173
MOL001162	MY169	Sodium-dependent dopamine transporter	Q01959
MOL001162	MY169	Beta-2 adrenergic receptor	P07550
MOL001162	MY169	Gamma-aminobutyric acid receptor subunit alpha-1	P14867
MOL001162	MY169	Dipeptidyl peptidase IV	P14740
MOL001162	MY169	Neuronal acetylcholine receptor protein, alpha-7 chain	P36544
MOL001166	MY170	Nitric oxide synthase, inducible	P35228
MOL001166	MY170	Thrombin	P00734
MOL001166	MY170	Muscarinic acetylcholine receptor M1	P11229
MOL001166	MY170	Estrogen receptor	P03372
MOL001166	MY170	Androgen receptor	P10275
MOL001166	MY170	Prostaglandin G/H synthase 2	P35354
MOL001166	MY170	Sodium-dependent serotonin transporter	P31645
MOL001166	MY170	Gamma-aminobutyric acid receptor subunit alpha-1	P14867
MOL001166	MY170	Dipeptidyl peptidase IV	P14740
MOL001166	MY170	Heat shock protein HSP 90	P08238
MOL001167	MY171	Muscarinic acetylcholine receptor M3	P20309
MOL001167	MY171	Muscarinic acetylcholine receptor M1	P11229
MOL001167	MY171	Estrogen receptor	P03372
MOL001167	MY171	Prostaglandin G/H synthase 2	P35354
MOL001167	MY171	Gamma-aminobutyric-acid receptor alpha-2 subunit	P47869
MOL001167	MY171	Retinoic acid receptor RXR-alpha	P19793
MOL001167	MY171	Acetylcholinesterase	P22303
MOL001167	MY171	Muscarinic acetylcholine receptor M2	P08172
MOL001167	MY171	Alpha-1B adrenergic receptor	P35368
MOL001167	MY171	Gamma-aminobutyric acid receptor subunit alpha-1	P14867
MOL001167	MY171	Dipeptidyl peptidase IV	P14740
MOL001167	MY171	Beta-lactamase	Q53H82
MOL001167	MY171	Neuronal acetylcholine receptor protein, alpha-7 chain	P36544
MOL001167	MY171	Nuclear receptor coactivator 2	Q15596
MOL001167	MY171	Gamma-aminobutyric-acid receptor subunit alpha-6	Q16445
MOL001168	MY172	Prostaglandin G/H synthase 1	P23219
MOL001168	MY172	Muscarinic acetylcholine receptor M3	P20309
MOL001168	MY172	Thrombin	P00734
MOL001168	MY172	Muscarinic acetylcholine receptor M1	P11229
MOL001168	MY172	Estrogen receptor	P03372
MOL001168	MY172	Prostaglandin G/H synthase 2	P35354
MOL001168	MY172	Nitric-oxide synthase, endothelial	P29474
MOL001168	MY172	Carbonic anhydrase II	P00918
MOL001168	MY172	Gamma-aminobutyric-acid receptor alpha-2 subunit	P47869
MOL001168	MY172	Retinoic acid receptor RXR-alpha	P19793
MOL001168	MY172	Acetylcholinesterase	P22303
MOL001168	MY172	Sodium-dependent noradrenaline transporter	P23975
MOL001168	MY172	Muscarinic acetylcholine receptor M2	P08172
MOL001168	MY172	Gamma-aminobutyric acid receptor subunit alpha-1	P14867
MOL001168	MY172	Dipeptidyl peptidase IV	P14740
MOL001168	MY172	Beta-lactamase	Q53H82
MOL001168	MY172	Trypsin-1	P07477
MOL001168	MY172	Gamma-aminobutyric-acid receptor subunit alpha-6	Q16445
MOL001172	MY173	Thrombin	P00734
MOL001172	MY173	Gamma-aminobutyric-acid receptor alpha-2 subunit	P47869
MOL001172	MY173	Acetylcholinesterase	P22303
MOL001172	MY173	Gamma-aminobutyric-acid receptor alpha-5 subunit	P31644
MOL001172	MY173	Gamma-aminobutyric-acid receptor alpha-3 subunit	P34903
MOL001172	MY173	Muscarinic acetylcholine receptor M2	P08172
MOL001172	MY173	Gamma-aminobutyric acid receptor subunit alpha-1	P14867
MOL001172	MY173	Dipeptidyl peptidase IV	P14740
MOL001172	MY173	Neuronal acetylcholine receptor protein, alpha-7 chain	P36544
MOL001172	MY173	Trypsin-1	P07477
MOL001172	MY173	Glutamate receptor 2	P42262
MOL001172	MY173	Gamma-aminobutyric-acid receptor subunit alpha-6	Q16445
MOL001173	MY174	Prostaglandin G/H synthase 2	P35354
MOL001173	MY174	Acetylcholinesterase	P22303
MOL001173	MY174	Gamma-aminobutyric acid receptor subunit alpha-1	P14867
MOL001173	MY174	Dipeptidyl peptidase IV	P14740
MOL001174	MY175	Muscarinic acetylcholine receptor M3	P20309
MOL001174	MY175	Thrombin	P00734
MOL001174	MY175	Muscarinic acetylcholine receptor M1	P11229
MOL001174	MY175	Prostaglandin G/H synthase 2	P35354
MOL001174	MY175	Gamma-aminobutyric-acid receptor alpha-2 subunit	P47869
MOL001174	MY175	Acetylcholinesterase	P22303
MOL001174	MY175	Muscarinic acetylcholine receptor M2	P08172
MOL001174	MY175	Neuronal acetylcholine receptor subunit alpha-2	Q15822
MOL001174	MY175	Gamma-aminobutyric acid receptor subunit alpha-1	P14867
MOL001174	MY175	Dipeptidyl peptidase IV	P14740
MOL001174	MY175	Neuronal acetylcholine receptor protein, alpha-7 chain	P36544
MOL001174	MY175	Gamma-aminobutyric-acid receptor subunit alpha-6	Q16445
MOL001175	MY176	Thrombin	P00734
MOL001175	MY176	Estrogen receptor	P03372
MOL001175	MY176	Androgen receptor	P10275
MOL001175	MY176	Retinoic acid receptor RXR-alpha	P19793
MOL001175	MY176	Acetylcholinesterase	P22303
MOL001175	MY176	Progesterone receptor	P06401
MOL001175	MY176	Mineralocorticoid receptor	P08235
MOL001175	MY176	Glucocorticoid receptor	P04150
MOL001175	MY176	Nuclear receptor coactivator 2	Q15596
MOL001175	MY176	Nuclear receptor coactivator 1	Q15788
MOL001176	MY177	Nitric oxide synthase, inducible	P35228
MOL001176	MY177	Muscarinic acetylcholine receptor M3	P20309
MOL001176	MY177	Thrombin	P00734
MOL001176	MY177	Muscarinic acetylcholine receptor M1	P11229
MOL001176	MY177	Estrogen receptor	P03372
MOL001176	MY177	Prostaglandin G/H synthase 2	P35354
MOL001176	MY177	Nitric-oxide synthase, endothelial	P29474
MOL001176	MY177	Retinoic acid receptor RXR-alpha	P19793
MOL001176	MY177	CGMP-inhibited 3',5'-cyclic phosphodiesterase A	Q14432
MOL001176	MY177	Sodium-dependent noradrenaline transporter	P23975
MOL001176	MY177	Alpha-1A adrenergic receptor	P35348
MOL001176	MY177	Alpha-1B adrenergic receptor	P35368
MOL001176	MY177	Beta-2 adrenergic receptor	P07550
MOL001176	MY177	Sodium-dependent serotonin transporter	P31645
MOL001176	MY177	Gamma-aminobutyric acid receptor subunit alpha-1	P14867
MOL001178	MY178	Nitric oxide synthase, inducible	P35228
MOL001178	MY178	Muscarinic acetylcholine receptor M3	P20309
MOL001178	MY178	Thrombin	P00734
MOL001178	MY178	Muscarinic acetylcholine receptor M1	P11229
MOL001178	MY178	Estrogen receptor	P03372
MOL001178	MY178	Prostaglandin G/H synthase 2	P35354
MOL001178	MY178	CGMP-inhibited 3',5'-cyclic phosphodiesterase A	Q14432
MOL001178	MY178	Beta-2 adrenergic receptor	P07550
MOL001178	MY178	Sodium-dependent serotonin transporter	P31645
MOL001178	MY178	Gamma-aminobutyric acid receptor subunit alpha-1	P14867
MOL001178	MY178	Dipeptidyl peptidase IV	P14740
MOL001178	MY178	Heat shock protein HSP 90	P08238
MOL001179	MY179	Nitric oxide synthase, inducible	P35228
MOL001179	MY179	Muscarinic acetylcholine receptor M3	P20309
MOL001179	MY179	Thrombin	P00734
MOL001179	MY179	Muscarinic acetylcholine receptor M1	P11229
MOL001179	MY179	Estrogen receptor	P03372
MOL001179	MY179	Beta-1 adrenergic receptor	P08588
MOL001179	MY179	Nitric-oxide synthase, endothelial	P29474
MOL001179	MY179	Retinoic acid receptor RXR-alpha	P19793
MOL001179	MY179	Acetylcholinesterase	P22303
MOL001179	MY179	Sodium-dependent noradrenaline transporter	P23975
MOL001179	MY179	Alpha-1A adrenergic receptor	P35348
MOL001179	MY179	Gamma-aminobutyric-acid receptor alpha-3 subunit	P34903
MOL001179	MY179	Muscarinic acetylcholine receptor M2	P08172
MOL001179	MY179	Alpha-1B adrenergic receptor	P35368
MOL001179	MY179	Sodium-dependent dopamine transporter	Q01959
MOL001179	MY179	Beta-2 adrenergic receptor	P07550
MOL001179	MY179	Neuronal acetylcholine receptor subunit alpha-2	Q15822
MOL001179	MY179	Gamma-aminobutyric acid receptor subunit alpha-1	P14867
MOL001179	MY179	Dipeptidyl peptidase IV	P14740
MOL001179	MY179	Neuronal acetylcholine receptor protein, alpha-7 chain	P36544
MOL001179	MY179	Nuclear receptor coactivator 2	Q15596
MOL001180	MY180	Prostaglandin G/H synthase 1	P23219
MOL001180	MY180	Muscarinic acetylcholine receptor M3	P20309
MOL001180	MY180	Thrombin	P00734
MOL001180	MY180	Muscarinic acetylcholine receptor M1	P11229
MOL001180	MY180	Prostaglandin G/H synthase 2	P35354
MOL001180	MY180	Nitric-oxide synthase, endothelial	P29474
MOL001180	MY180	Retinoic acid receptor RXR-alpha	P19793
MOL001180	MY180	Acetylcholinesterase	P22303
MOL001180	MY180	Sodium-dependent noradrenaline transporter	P23975
MOL001180	MY180	Gamma-aminobutyric acid receptor subunit alpha-1	P14867
MOL001180	MY180	Dipeptidyl peptidase IV	P14740
MOL001180	MY180	Beta-lactamase	Q53H82
MOL001180	MY180	Trypsin-1	P07477
MOL001180	MY180	Nuclear receptor coactivator 2	Q15596
MOL001182	MY181	Muscarinic acetylcholine receptor M3	P20309
MOL001182	MY181	Thrombin	P00734
MOL001182	MY181	Muscarinic acetylcholine receptor M1	P11229
MOL001182	MY181	Estrogen receptor	P03372
MOL001182	MY181	Beta-1 adrenergic receptor	P08588
MOL001182	MY181	Sodium channel protein type 5 subunit alpha	Q14524
MOL001182	MY181	Acetylcholinesterase	P22303
MOL001182	MY181	Muscarinic acetylcholine receptor M2	P08172
MOL001182	MY181	Alpha-1B adrenergic receptor	P35368
MOL001182	MY181	Beta-2 adrenergic receptor	P07550
MOL001182	MY181	Gamma-aminobutyric acid receptor subunit alpha-1	P14867
MOL001182	MY181	Neuronal acetylcholine receptor protein, alpha-7 chain	P36544
MOL001184	MY182	Prostaglandin G/H synthase 1	P23219
MOL001184	MY182	Thrombin	P00734
MOL001184	MY182	Estrogen receptor	P03372
MOL001184	MY182	Prostaglandin G/H synthase 2	P35354
MOL001184	MY182	Carbonic anhydrase II	P00918
MOL001184	MY182	Gamma-aminobutyric-acid receptor alpha-2 subunit	P47869
MOL001184	MY182	Acetylcholinesterase	P22303
MOL001184	MY182	Muscarinic acetylcholine receptor M2	P08172
MOL001184	MY182	Alpha-1B adrenergic receptor	P35368
MOL001184	MY182	Gamma-aminobutyric acid receptor subunit alpha-1	P14867
MOL001184	MY182	Dipeptidyl peptidase IV	P14740
MOL001184	MY182	Nuclear receptor coactivator 2	Q15596
MOL001184	MY182	Gamma-aminobutyric-acid receptor subunit alpha-6	Q16445
MOL001188	MY183	Muscarinic acetylcholine receptor M3	P20309
MOL001188	MY183	Thrombin	P00734
MOL001188	MY183	Muscarinic acetylcholine receptor M1	P11229
MOL001188	MY183	Prostaglandin G/H synthase 2	P35354
MOL001188	MY183	Retinoic acid receptor RXR-alpha	P19793
MOL001188	MY183	Acetylcholinesterase	P22303
MOL001188	MY183	Muscarinic acetylcholine receptor M2	P08172
MOL001188	MY183	Alpha-1B adrenergic receptor	P35368
MOL001188	MY183	Gamma-aminobutyric acid receptor subunit alpha-1	P14867
MOL001188	MY183	Dipeptidyl peptidase IV	P14740
MOL001188	MY183	Beta-lactamase	Q53H82
MOL001192	MY184	Muscarinic acetylcholine receptor M3	P20309
MOL001192	MY184	Acetylcholinesterase	P22303
MOL001192	MY184	Muscarinic acetylcholine receptor M2	P08172
MOL001193	MY185	Muscarinic acetylcholine receptor M3	P20309
MOL001193	MY185	Muscarinic acetylcholine receptor M1	P11229
MOL001193	MY185	Estrogen receptor	P03372
MOL001193	MY185	Acetylcholinesterase	P22303
MOL001193	MY185	Muscarinic acetylcholine receptor M2	P08172
MOL001193	MY185	Alpha-1B adrenergic receptor	P35368
MOL001193	MY185	Dipeptidyl peptidase IV	P14740
MOL001193	MY185	Nuclear receptor coactivator 2	Q15596
MOL001197	MY186	Nitric oxide synthase, inducible	P35228
MOL001197	MY186	Prostaglandin G/H synthase 1	P23219
MOL001197	MY186	Muscarinic acetylcholine receptor M3	P20309
MOL001197	MY186	Thrombin	P00734
MOL001197	MY186	Muscarinic acetylcholine receptor M1	P11229
MOL001197	MY186	Estrogen receptor	P03372
MOL001197	MY186	Prostaglandin G/H synthase 2	P35354
MOL001197	MY186	Nitric-oxide synthase, endothelial	P29474
MOL001197	MY186	Gamma-aminobutyric-acid receptor alpha-2 subunit	P47869
MOL001197	MY186	Retinoic acid receptor RXR-alpha	P19793
MOL001197	MY186	Acetylcholinesterase	P22303
MOL001197	MY186	Sodium-dependent noradrenaline transporter	P23975
MOL001197	MY186	Alpha-1A adrenergic receptor	P35348
MOL001197	MY186	Muscarinic acetylcholine receptor M2	P08172
MOL001197	MY186	Alpha-1B adrenergic receptor	P35368
MOL001197	MY186	Gamma-aminobutyric acid receptor subunit alpha-1	P14867
MOL001197	MY186	Dipeptidyl peptidase IV	P14740
MOL001197	MY186	Beta-lactamase	Q53H82
MOL001197	MY186	Trypsin-1	P07477
MOL001197	MY186	Nuclear receptor coactivator 2	Q15596
MOL001197	MY186	Gamma-aminobutyric-acid receptor subunit alpha-6	Q16445
MOL001199	MY187	Nitric oxide synthase, inducible	P35228
MOL001199	MY187	Thrombin	P00734
MOL001199	MY187	Acetylcholinesterase	P22303
MOL001199	MY187	Gamma-aminobutyric acid receptor subunit alpha-1	P14867
MOL001199	MY187	Dipeptidyl peptidase IV	P14740
MOL001199	MY187	Beta-lactamase	Q53H82
MOL001201	MY188	Muscarinic acetylcholine receptor M3	P20309
MOL001201	MY188	Thrombin	P00734
MOL001201	MY188	Muscarinic acetylcholine receptor M1	P11229
MOL001201	MY188	Estrogen receptor	P03372
MOL001201	MY188	Androgen receptor	P10275
MOL001201	MY188	Prostaglandin G/H synthase 2	P35354
MOL001201	MY188	Nitric-oxide synthase, endothelial	P29474
MOL001201	MY188	Carbonic anhydrase II	P00918
MOL001201	MY188	Retinoic acid receptor RXR-alpha	P19793
MOL001201	MY188	Acetylcholinesterase	P22303
MOL001201	MY188	Sodium-dependent noradrenaline transporter	P23975
MOL001201	MY188	Muscarinic acetylcholine receptor M2	P08172
MOL001201	MY188	Sodium-dependent dopamine transporter	Q01959
MOL001201	MY188	Gamma-aminobutyric acid receptor subunit alpha-1	P14867
MOL001201	MY188	Dipeptidyl peptidase IV	P14740
MOL001201	MY188	Nuclear receptor coactivator 2	Q15596
MOL001201	MY188	Gamma-aminobutyric-acid receptor subunit alpha-6	Q16445
MOL001202	MY189	Estrogen receptor	P03372
MOL001202	MY189	Acetylcholinesterase	P22303
MOL001202	MY189	Muscarinic acetylcholine receptor M2	P08172
MOL001202	MY189	Neuronal acetylcholine receptor subunit alpha-2	Q15822
MOL001202	MY189	Dipeptidyl peptidase IV	P14740
MOL002085	MY190	Muscarinic acetylcholine receptor M3	P20309
MOL002085	MY190	Muscarinic acetylcholine receptor M1	P11229
MOL002085	MY190	Prostaglandin G/H synthase 2	P35354
MOL002085	MY190	Acetylcholinesterase	P22303
MOL002085	MY190	Muscarinic acetylcholine receptor M2	P08172
MOL002085	MY190	Neuronal acetylcholine receptor subunit alpha-2	Q15822
MOL002085	MY190	Gamma-aminobutyric acid receptor subunit alpha-1	P14867
MOL002085	MY190	Dipeptidyl peptidase IV	P14740
MOL002513	MY191	Muscarinic acetylcholine receptor M3	P20309
MOL002513	MY191	Muscarinic acetylcholine receptor M1	P11229
MOL002513	MY191	Estrogen receptor	P03372
MOL002513	MY191	Beta-1 adrenergic receptor	P08588
MOL002513	MY191	Prostaglandin G/H synthase 2	P35354
MOL002513	MY191	Alpha-2A adrenergic receptor	P08913
MOL002513	MY191	Alpha-2C adrenergic receptor	P18825
MOL002513	MY191	Sodium-dependent noradrenaline transporter	P23975
MOL002513	MY191	Alpha-1A adrenergic receptor	P35348
MOL002513	MY191	Muscarinic acetylcholine receptor M2	P08172
MOL002513	MY191	Alpha-2B adrenergic receptor	P18089
MOL002513	MY191	Alpha-1B adrenergic receptor	P35368
MOL002513	MY191	Sodium-dependent dopamine transporter	Q01959
MOL002513	MY191	Beta-2 adrenergic receptor	P07550
MOL002513	MY191	Alpha-1D adrenergic receptor	P25100
MOL002513	MY191	Sodium-dependent serotonin transporter	P31645
MOL002513	MY191	Beta-lactamase	Q53H82
MOL002513	MY191	Amine oxidase [flavin-containing] B	P27338
MOL002513	MY191	cAMP-dependent protein kinase inhibitor alpha	P61925
MOL003127	MY192	Prostaglandin G/H synthase 1	P23219
MOL003127	MY192	Thrombin	P00734
MOL003127	MY192	Prostaglandin G/H synthase 2	P35354
MOL003127	MY192	Nitric-oxide synthase, endothelial	P29474
MOL003127	MY192	Acetylcholinesterase	P22303
MOL003127	MY192	Sodium-dependent noradrenaline transporter	P23975
MOL003127	MY192	Dipeptidyl peptidase IV	P14740
MOL003127	MY192	Trypsin-1	P07477
MOL003127	MY192	Nuclear receptor coactivator 2	Q15596
