# Supplementary material for: An Integrative Metabolomic and Network Pharmacology Study Revealing the Regulating Properties of Xihuang Pill That Improves Anlotinib Effects in Lung Cancer
Source: Front Oncol. 2021 Aug 9;11:697247. doi: 10.3389/fonc.2021.697247 (PMC8381607; doi:10.3389/fonc.2021.697247)
Supplement: Supplementary file 3 [file DataSheet_1.zip › Data Sheet/Raw data for the manuscript/Network pharmacology raw data/Niuhuang targets.xlsx]

## Sheet: Sheet1
Molecule_ID	Niuhuang	Target_name	Uniprot
MOL000263	NH1	NAD(P)H dehydrogenase [quinone] 1	P15559
MOL000263	NH1	Pancreatic alpha-amylase	P04746
MOL000263	NH1	Heme oxygenase 1	P09601
MOL000263	NH1	Estrogen receptor	P03372
MOL000263	NH1	Androgen receptor	P10275
MOL000263	NH1	Glucocorticoid receptor	P04150
MOL000298	NH2	7-dehydrocholesterol reductase	Q9UBM7
MOL000298	NH2	Estrogen receptor	P03372
MOL000298	NH2	Androgen receptor	P10275
MOL000298	NH2	Progesterone receptor	P06401
MOL000298	NH2	Glucocorticoid receptor	P04150
MOL000298	NH2	Nuclear receptor coactivator 2	Q15596
MOL000511	NH3	Nitric oxide synthase, inducible	P35228
MOL000511	NH3	Prostaglandin G/H synthase 1	P23219
MOL000511	NH3	Apoptosis regulator Bcl-2	P10415
MOL000511	NH3	Prostaglandin G/H synthase 2	P35354
MOL000511	NH3	Acetylcholinesterase	P22303
MOL000511	NH3	72 kDa type IV collagenase	P08253
MOL000511	NH3	Tumor necrosis factor	P01375
MOL000511	NH3	Urokinase-type plasminogen activator	P00749
MOL000511	NH3	Interleukin-6	P05231
MOL000511	NH3	Interstitial collagenase	P03956
MOL000511	NH3	Cathepsin B	P07858
MOL000511	NH3	Fatty acid synthase	P49327
MOL000511	NH3	Heparin-binding growth factor 2	Q7Z4V5
MOL000511	NH3	Transcription factor AP-1	P05412
MOL000511	NH3	Interleukin-1 beta	P01584
MOL000511	NH3	E-selectin	P16581
MOL000511	NH3	Stromelysin-1	P08254
MOL000511	NH3	Cell division protein kinase 2	P24941
MOL000511	NH3	Cell division protein kinase 6	Q00534
MOL000511	NH3	Cell division protein kinase 4	P11802
MOL000511	NH3	Prostaglandin E2 receptor EP3 subtype	P43115
MOL000511	NH3	Cellular tumor antigen p53	P04637
MOL000511	NH3	Mitogen-activated protein kinase 8	P45983
MOL000511	NH3	Stromelysin-2	P09238
MOL000511	NH3	Vascular endothelial growth factor A	P15692
MOL000511	NH3	Estrogen receptor	P03372
MOL000511	NH3	Androgen receptor	P10275
MOL000511	NH3	Glucocorticoid receptor	P04150
MOL000953	NH4	Estrogen receptor	P03372
MOL000953	NH4	Androgen receptor	P10275
MOL000953	NH4	Progesterone receptor	P06401
MOL000953	NH4	Mineralocorticoid receptor	P08235
MOL000953	NH4	Glucocorticoid receptor	P04150
MOL000953	NH4	Dipeptidyl peptidase IV	P14740
MOL000953	NH4	Cytochrome P450-cam	#N/A
MOL000953	NH4	Trypsin-1	P07477
MOL000953	NH4	Nuclear receptor coactivator 2	Q15596
MOL008836	NH5	Androgen receptor	P10275
MOL008838	NH6	Estrogen receptor	P03372
MOL008838	NH6	Androgen receptor	P10275
MOL008838	NH6	Mineralocorticoid receptor	P08235
MOL008838	NH6	Nuclear receptor coactivator 2	Q15596
MOL008839	NH7	Thrombin	P00734
MOL008839	NH7	Estrogen receptor	P03372
MOL008839	NH7	Androgen receptor	P10275
MOL008839	NH7	Progesterone receptor	P06401
MOL008839	NH7	Glucocorticoid receptor	P04150
MOL008839	NH7	Nuclear receptor coactivator 2	Q15596
MOL008839	NH7	Nuclear receptor coactivator 1	Q15788
MOL008842	NH8	Prostaglandin G/H synthase 2	P35354
MOL008842	NH8	Low-density lipoprotein receptor	P01130
MOL008842	NH8	Transcription factor AP-1	P05412
MOL008842	NH8	Vascular cell adhesion protein 1	P19320
MOL008842	NH8	Bile acid receptor	Q96RI1
MOL008842	NH8	Hepatocyte nuclear factor 4-alpha	P41235
MOL008842	NH8	Carboxylesterase 2	P23141
MOL008842	NH8	3-hydroxy-3-methylglutaryl-coenzyme A reductase	P04035
MOL008842	NH8	Gastrotropin	P51161
MOL008842	NH8	5-aminolevulinate synthase, nonspecific, mitochondrial	P13196
MOL008842	NH8	Estrogen receptor	P03372
MOL008842	NH8	Androgen receptor	P10275
MOL008842	NH8	Mineralocorticoid receptor	P08235
MOL008842	NH8	Nuclear receptor coactivator 2	Q15596
MOL008842	NH8	Nuclear receptor coactivator 1	Q15788
MOL008843	NH9	Nitric oxide synthase, inducible	P35228
MOL008843	NH9	Prostaglandin G/H synthase 1	P23219
MOL008843	NH9	Muscarinic acetylcholine receptor M3	P20309
MOL008843	NH9	Thrombin	P00734
MOL008843	NH9	Muscarinic acetylcholine receptor M1	P11229
MOL008843	NH9	Estrogen receptor	P03372
MOL008843	NH9	Sodium channel protein type 5 subunit alpha	Q14524
MOL008843	NH9	Arachidonate 5-lipoxygenase	P09917
MOL008843	NH9	Prostaglandin G/H synthase 2	P35354
MOL008843	NH9	Nitric-oxide synthase, endothelial	P29474
MOL008843	NH9	Carbonic anhydrase II	P00918
MOL008843	NH9	CGMP-inhibited 3',5'-cyclic phosphodiesterase A	Q14432
MOL008843	NH9	Alpha-1B adrenergic receptor	P35368
MOL008843	NH9	mRNA of Protein-tyrosine phosphatase, non-receptor type 1	P18031
MOL008843	NH9	Sodium-dependent serotonin transporter	P31645
MOL008843	NH9	Gamma-aminobutyric acid receptor subunit alpha-1	P14867
MOL008843	NH9	Dipeptidyl peptidase IV	P14740
MOL008843	NH9	Cell division protein kinase 2	P24941
MOL008843	NH9	Beta-lactamase	Q53H82
MOL008843	NH9	Neuronal acetylcholine receptor protein, alpha-7 chain	P36544
MOL008843	NH9	mRNA of PKA Catalytic Subunit C-alpha	P17612
MOL008843	NH9	Glutamate receptor 2	P42262
MOL008843	NH9	Gamma-aminobutyric-acid receptor subunit alpha-6	Q16445
MOL008844	NH10	Estrogen receptor	P03372
MOL008844	NH10	Androgen receptor	P10275
MOL008844	NH10	Progesterone receptor	P06401
MOL008844	NH10	Nuclear receptor coactivator 2	Q15596
MOL008845	NH11	Estrogen receptor	P03372
MOL008845	NH11	Androgen receptor	P10275
MOL008845	NH11	Progesterone receptor	P06401
MOL008845	NH11	Mineralocorticoid receptor	P08235
MOL008845	NH11	Glucocorticoid receptor	P04150
MOL008845	NH11	Nuclear receptor coactivator 2	Q15596
MOL008845	NH11	Nuclear receptor coactivator 1	Q15788
MOL008846	NH12	Thrombin	P00734
MOL008846	NH12	Estrogen receptor	P03372
MOL008846	NH12	Androgen receptor	P10275
MOL008846	NH12	Retinoic acid receptor RXR-alpha	P19793
MOL008846	NH12	Acetylcholinesterase	P22303
MOL008846	NH12	Progesterone receptor	P06401
MOL008846	NH12	Mineralocorticoid receptor	P08235
MOL008846	NH12	Glucocorticoid receptor	P04150
MOL008846	NH12	Nuclear receptor coactivator 2	Q15596
MOL008846	NH12	Nuclear receptor coactivator 1	Q15788
MOL008848	NH13	Androgen receptor	P10275
