# Supplementary material for: An Integrative Metabolomic and Network Pharmacology Study Revealing the Regulating Properties of Xihuang Pill That Improves Anlotinib Effects in Lung Cancer
Source: Front Oncol. 2021 Aug 9;11:697247. doi: 10.3389/fonc.2021.697247 (PMC8381607; doi:10.3389/fonc.2021.697247)
Supplement: Supplementary file 3 [file DataSheet_1.zip › Data Sheet/Raw data for the manuscript/Network pharmacology raw data/Ruxiang targets.xlsx]

## Sheet: Sheet1
Molecule_ID	Ruxiang	Target_name	Uniprot
MOL000012	RX1	Nitric oxide synthase, inducible	P35228
MOL000012	RX1	Prostaglandin G/H synthase 1	P23219
MOL000012	RX1	Thrombin	P00734
MOL000012	RX1	Estrogen receptor	P03372
MOL000012	RX1	Androgen receptor	P10275
MOL000012	RX1	Peroxisome proliferator activated receptor gamma	P37231
MOL000012	RX1	Prostaglandin G/H synthase 2	P35354
MOL000012	RX1	Nitric-oxide synthase, endothelial	P29474
MOL000012	RX1	Carbonic anhydrase II	P00918
MOL000012	RX1	Coagulation factor VII	P08709
MOL000012	RX1	Acetylcholinesterase	P22303
MOL000012	RX1	mRNA of Protein-tyrosine phosphatase, non-receptor type 1	P18031
MOL000012	RX1	Estrogen receptor beta	Q92731
MOL000012	RX1	Dipeptidyl peptidase IV	P14740
MOL000012	RX1	Mitogen-activated protein kinase 14	Q16539
MOL000012	RX1	Glycogen synthase kinase-3 beta	P49841
MOL000012	RX1	Heat shock protein HSP 90	P08238
MOL000012	RX1	Cell division protein kinase 2	P24941
MOL000012	RX1	Phosphatidylinositol-4,5-bisphosphate 3-kinase catalytic subunit, gamma isoform	P48736
MOL000012	RX1	Beta-lactamase	Q53H82
MOL000012	RX1	Ig gamma-1 chain C region	P01857
MOL000012	RX1	Proto-oncogene serine/threonine-protein kinase Pim-1	P11309
MOL000012	RX1	Cyclin-A2	P20248
MOL000012	RX1	Nuclear receptor coactivator 2	Q15596
MOL000019	RX2	Thrombin	P00734
MOL000019	RX2	Potassium voltage-gated channel subfamily H member 2	Q12809
MOL000019	RX2	Estrogen receptor	P03372
MOL000019	RX2	Androgen receptor	P10275
MOL000019	RX2	Sodium channel protein type 5 subunit alpha	Q14524
MOL000019	RX2	Prostaglandin G/H synthase 2	P35354
MOL000019	RX2	Gamma-aminobutyric-acid receptor alpha-2 subunit	P47869
MOL000019	RX2	Acetylcholinesterase	P22303
MOL000019	RX2	DNA topoisomerase II	P11388
MOL000019	RX2	Estrogen receptor beta	Q92731
MOL000019	RX2	Gamma-aminobutyric acid receptor subunit alpha-1	P14867
MOL000019	RX2	Dipeptidyl peptidase IV	P14740
MOL000019	RX2	Glycogen synthase kinase-3 beta	P49841
MOL000019	RX2	Trypsin-1	P07477
MOL000019	RX2	Proto-oncogene serine/threonine-protein kinase Pim-1	P11309
MOL000019	RX2	Nuclear receptor coactivator 2	Q15596
MOL000019	RX2	Calmodulin	P62158
MOL000023	RX3	Nitric oxide synthase, inducible	P35228
MOL000023	RX3	Thrombin	P00734
MOL000023	RX3	Muscarinic acetylcholine receptor M1	P11229
MOL000023	RX3	Estrogen receptor	P03372
MOL000023	RX3	Androgen receptor	P10275
MOL000023	RX3	Prostaglandin G/H synthase 2	P35354
MOL000023	RX3	Nitric-oxide synthase, endothelial	P29474
MOL000023	RX3	Carbonic anhydrase II	P00918
MOL000023	RX3	Gamma-aminobutyric-acid receptor alpha-2 subunit	P47869
MOL000023	RX3	Acetylcholinesterase	P22303
MOL000023	RX3	Gamma-aminobutyric-acid receptor alpha-5 subunit	P31644
MOL000023	RX3	Gamma-aminobutyric-acid receptor alpha-3 subunit	P34903
MOL000023	RX3	Muscarinic acetylcholine receptor M2	P08172
MOL000023	RX3	mRNA of Protein-tyrosine phosphatase, non-receptor type 1	P18031
MOL000023	RX3	Glucocorticoid receptor	P04150
MOL000023	RX3	Gamma-aminobutyric acid receptor subunit alpha-1	P14867
MOL000023	RX3	Dipeptidyl peptidase IV	P14740
MOL000023	RX3	Beta-lactamase	Q53H82
MOL000023	RX3	Alcohol dehydrogenase 1B	P00325
MOL000023	RX3	Alcohol dehydrogenase 1C	P00326
MOL000023	RX3	Ig gamma-1 chain C region	P01857
MOL000023	RX3	Trypsin-1	P07477
MOL000023	RX3	Nuclear receptor coactivator 2	Q15596
MOL000023	RX3	Nuclear receptor coactivator 1	Q15788
MOL000023	RX3	Gamma-aminobutyric-acid receptor subunit alpha-6	Q16445
MOL000036	RX4	Interleukin-6	P05231
MOL000036	RX4	Prostaglandin G/H synthase 1	P23219
MOL000036	RX4	Muscarinic acetylcholine receptor M3	P20309
MOL000036	RX4	Thrombin	P00734
MOL000036	RX4	Muscarinic acetylcholine receptor M1	P11229
MOL000036	RX4	Estrogen receptor	P03372
MOL000036	RX4	Prostaglandin G/H synthase 2	P35354
MOL000036	RX4	Nitric-oxide synthase, endothelial	P29474
MOL000036	RX4	Carbonic anhydrase II	P00918
MOL000036	RX4	Gamma-aminobutyric-acid receptor alpha-2 subunit	P47869
MOL000036	RX4	Retinoic acid receptor RXR-alpha	P19793
MOL000036	RX4	Acetylcholinesterase	P22303
MOL000036	RX4	Sodium-dependent noradrenaline transporter	P23975
MOL000036	RX4	Alpha-1A adrenergic receptor	P35348
MOL000036	RX4	Muscarinic acetylcholine receptor M2	P08172
MOL000036	RX4	Alpha-1B adrenergic receptor	P35368
MOL000036	RX4	Sodium-dependent dopamine transporter	Q01959
MOL000036	RX4	Neuronal acetylcholine receptor subunit alpha-2	Q15822
MOL000036	RX4	Gamma-aminobutyric acid receptor subunit alpha-1	P14867
MOL000036	RX4	Dipeptidyl peptidase IV	P14740
MOL000036	RX4	Beta-lactamase	Q53H82
MOL000036	RX4	Trypsin-1	P07477
MOL000036	RX4	Nuclear receptor coactivator 2	Q15596
MOL000036	RX4	Gamma-aminobutyric-acid receptor subunit alpha-6	Q16445
MOL000068	RX5	4-aminobutyrate aminotransferase, mitochondrial	P80404
MOL000068	RX5	Carbonic anhydrase II	P00918
MOL000068	RX5	Gamma-aminobutyric acid receptor subunit alpha-1	P14867
MOL000068	RX5	Dipeptidyl peptidase IV	P14740
MOL000068	RX5	Cathepsin D	P07339
MOL000068	RX5	Cholinesterase	P06276
MOL000068	RX5	Alcohol dehydrogenase 1C	P00326
MOL000068	RX5	Trypsin-1	P07477
MOL000068	RX5	Proto-oncogene serine/threonine-protein kinase Pim-1	P11309
MOL000068	RX5	Gamma-aminobutyric-acid receptor subunit alpha-6	Q16445
MOL000068	RX5	Glycine amidinotransferase, mitochondrial	P50440
MOL000068	RX5	Branched-chain-amino-acid aminotransferase, cytosolic	P54687
MOL000069	RX6	Apoptosis regulator Bcl-2	P10415
MOL000069	RX6	Tumor necrosis factor	P01375
MOL000069	RX6	Collagen alpha-1(I) chain	P02452
MOL000069	RX6	Choline-phosphate cytidylyltransferase A	P49585
MOL000069	RX6	Nitric oxide synthase, inducible	P35228
MOL000069	RX6	Prostaglandin G/H synthase 1	P23219
MOL000069	RX6	Thrombin	P00734
MOL000069	RX6	Peroxisome proliferator activated receptor gamma	P37231
MOL000069	RX6	Prostaglandin G/H synthase 2	P35354
MOL000069	RX6	Nitric-oxide synthase, endothelial	P29474
MOL000069	RX6	Acetylcholinesterase	P22303
MOL000069	RX6	Dipeptidyl peptidase IV	P14740
MOL000069	RX6	Cathepsin D	P07339
MOL000069	RX6	Rhodopsin	P08100
MOL000069	RX6	Alcohol dehydrogenase 1B	P00325
MOL000069	RX6	Alcohol dehydrogenase 1C	P00326
MOL000069	RX6	Ig gamma-1 chain C region	P01857
MOL000069	RX6	Trypsin-1	P07477
MOL000069	RX6	Nuclear receptor coactivator 2	Q15596
MOL000125	RX7	Gamma-aminobutyric-acid receptor alpha-2 subunit	P47869
MOL000125	RX7	Acetylcholinesterase	P22303
MOL000125	RX7	Gamma-aminobutyric acid receptor subunit alpha-1	P14867
MOL000125	RX7	Dipeptidyl peptidase IV	P14740
MOL000125	RX7	Glycogen synthase kinase-3 beta	P49841
MOL000125	RX7	Trypsin-1	P07477
MOL000126	RX8	Prostaglandin G/H synthase 1	P23219
MOL000126	RX8	Muscarinic acetylcholine receptor M3	P20309
MOL000126	RX8	Thrombin	P00734
MOL000126	RX8	Muscarinic acetylcholine receptor M1	P11229
MOL000126	RX8	Estrogen receptor	P03372
MOL000126	RX8	Prostaglandin G/H synthase 2	P35354
MOL000126	RX8	Carbonic anhydrase II	P00918
MOL000126	RX8	Alpha-2C adrenergic receptor	P18825
MOL000126	RX8	Gamma-aminobutyric-acid receptor alpha-2 subunit	P47869
MOL000126	RX8	Retinoic acid receptor RXR-alpha	P19793
MOL000126	RX8	Acetylcholinesterase	P22303
MOL000126	RX8	Gamma-aminobutyric-acid receptor alpha-5 subunit	P31644
MOL000126	RX8	Sodium-dependent noradrenaline transporter	P23975
MOL000126	RX8	Alpha-1A adrenergic receptor	P35348
MOL000126	RX8	Gamma-aminobutyric-acid receptor alpha-3 subunit	P34903
MOL000126	RX8	Muscarinic acetylcholine receptor M2	P08172
MOL000126	RX8	Alpha-1B adrenergic receptor	P35368
MOL000126	RX8	Sodium-dependent dopamine transporter	Q01959
MOL000126	RX8	Neuronal acetylcholine receptor subunit alpha-2	Q15822
MOL000126	RX8	Gamma-aminobutyric acid receptor subunit alpha-1	P14867
MOL000126	RX8	Dipeptidyl peptidase IV	P14740
MOL000126	RX8	Beta-lactamase	Q53H82
MOL000126	RX8	Amine oxidase [flavin-containing] A	P21397
MOL000126	RX8	Lysozyme	P61626
MOL000126	RX8	Trypsin-1	P07477
MOL000126	RX8	Nuclear receptor coactivator 2	Q15596
MOL000126	RX8	Gamma-aminobutyric-acid receptor subunit alpha-6	Q16445
MOL000128	RX9	Nitric oxide synthase, inducible	P35228
MOL000128	RX9	Thrombin	P00734
MOL000128	RX9	Nitric-oxide synthase, endothelial	P29474
MOL000128	RX9	Acetylcholinesterase	P22303
MOL000128	RX9	Trypsin-1	P07477
MOL000129	RX10	Estrogen receptor	P03372
MOL000129	RX10	Androgen receptor	P10275
MOL000196	RX11	Muscarinic acetylcholine receptor M3	P20309
MOL000196	RX11	Thrombin	P00734
MOL000196	RX11	Muscarinic acetylcholine receptor M1	P11229
MOL000196	RX11	Prostaglandin G/H synthase 2	P35354
MOL000196	RX11	Alpha-2A adrenergic receptor	P08913
MOL000196	RX11	Gamma-aminobutyric-acid receptor alpha-2 subunit	P47869
MOL000196	RX11	Acetylcholinesterase	P22303
MOL000196	RX11	Gamma-aminobutyric-acid receptor alpha-5 subunit	P31644
MOL000196	RX11	Sodium-dependent noradrenaline transporter	P23975
MOL000196	RX11	Gamma-aminobutyric-acid receptor alpha-3 subunit	P34903
MOL000196	RX11	Muscarinic acetylcholine receptor M2	P08172
MOL000196	RX11	Alpha-1B adrenergic receptor	P35368
MOL000196	RX11	Neuronal acetylcholine receptor subunit alpha-2	Q15822
MOL000196	RX11	DNA topoisomerase II	P11388
MOL000196	RX11	Gamma-aminobutyric acid receptor subunit alpha-1	P14867
MOL000196	RX11	Dipeptidyl peptidase IV	P14740
MOL000196	RX11	Proto-oncogene serine/threonine-protein kinase Pim-1	P11309
MOL000196	RX11	Glutamate receptor 2	P42262
MOL000196	RX11	Gamma-aminobutyric-acid receptor subunit alpha-6	Q16445
MOL000198	RX12	Nitric oxide synthase, inducible	P35228
MOL000198	RX12	Prostaglandin G/H synthase 1	P23219
MOL000198	RX12	Muscarinic acetylcholine receptor M3	P20309
MOL000198	RX12	Thrombin	P00734
MOL000198	RX12	Potassium voltage-gated channel subfamily H member 2	Q12809
MOL000198	RX12	Muscarinic acetylcholine receptor M1	P11229
MOL000198	RX12	Estrogen receptor	P03372
MOL000198	RX12	Androgen receptor	P10275
MOL000198	RX12	Sodium channel protein type 5 subunit alpha	Q14524
MOL000198	RX12	Prostaglandin G/H synthase 2	P35354
MOL000198	RX12	Vascular endothelial growth factor receptor 2	P35968
MOL000198	RX12	Gamma-aminobutyric-acid receptor alpha-2 subunit	P47869
MOL000198	RX12	Acetylcholinesterase	P22303
MOL000198	RX12	Gamma-aminobutyric-acid receptor alpha-5 subunit	P31644
MOL000198	RX12	Sodium-dependent noradrenaline transporter	P23975
MOL000198	RX12	Gamma-aminobutyric-acid receptor alpha-3 subunit	P34903
MOL000198	RX12	Progesterone receptor	P06401
MOL000198	RX12	Muscarinic acetylcholine receptor M2	P08172
MOL000198	RX12	DNA topoisomerase II	P11388
MOL000198	RX12	Estrogen receptor beta	Q92731
MOL000198	RX12	Glucocorticoid receptor	P04150
MOL000198	RX12	Gamma-aminobutyric acid receptor subunit alpha-1	P14867
MOL000198	RX12	Dipeptidyl peptidase IV	P14740
MOL000198	RX12	Glycogen synthase kinase-3 beta	P49841
MOL000198	RX12	Heat shock protein HSP 90	P08238
MOL000198	RX12	Serine/threonine-protein kinase Chk1	O14757
MOL000198	RX12	Trypsin-1	P07477
MOL000198	RX12	Proto-oncogene serine/threonine-protein kinase Pim-1	P11309
MOL000198	RX12	Cyclin-A2	P20248
MOL000198	RX12	Nuclear receptor coactivator 2	Q15596
MOL000198	RX12	Gamma-aminobutyric-acid receptor subunit alpha-6	Q16445
MOL000200	RX13	Acetylcholinesterase	P22303
MOL000200	RX13	Gamma-aminobutyric acid receptor subunit alpha-1	P14867
MOL000200	RX13	Dipeptidyl peptidase IV	P14740
MOL000200	RX13	Trypsin-1	P07477
MOL000201	RX14	Trypsin-1	P07477
MOL000205	RX15	Thrombin	P00734
MOL000205	RX15	Androgen receptor	P10275
MOL000205	RX15	Gamma-aminobutyric-acid receptor alpha-2 subunit	P47869
MOL000205	RX15	Gamma-aminobutyric-acid receptor alpha-5 subunit	P31644
MOL000205	RX15	Muscarinic acetylcholine receptor M2	P08172
MOL000205	RX15	Gamma-aminobutyric acid receptor subunit alpha-1	P14867
MOL000205	RX15	Dipeptidyl peptidase IV	P14740
MOL000205	RX15	Trypsin-1	P07477
MOL000205	RX15	Gamma-aminobutyric-acid receptor subunit alpha-6	Q16445
MOL000208	RX16	Muscarinic acetylcholine receptor M3	P20309
MOL000208	RX16	Muscarinic acetylcholine receptor M1	P11229
MOL000208	RX16	Estrogen receptor	P03372
MOL000208	RX16	Carbonic anhydrase II	P00918
MOL000208	RX16	Acetylcholinesterase	P22303
MOL000208	RX16	Muscarinic acetylcholine receptor M2	P08172
MOL000208	RX16	Dipeptidyl peptidase IV	P14740
MOL000208	RX16	Alcohol dehydrogenase 1C	P00326
MOL000208	RX16	Lysozyme	P61626
MOL000208	RX16	Trypsin-1	P07477
MOL000234	RX17	Prostaglandin G/H synthase 2	P35354
MOL000234	RX17	Nitric-oxide synthase, endothelial	P29474
MOL000234	RX17	Acetylcholinesterase	P22303
MOL000234	RX17	DNA topoisomerase II	P11388
MOL000234	RX17	Gamma-aminobutyric acid receptor subunit alpha-1	P14867
MOL000234	RX17	Dipeptidyl peptidase IV	P14740
MOL000234	RX17	Alcohol dehydrogenase 1B	P00325
MOL000234	RX17	Alcohol dehydrogenase 1C	P00326
MOL000234	RX17	Trypsin-1	P07477
MOL000257	RX18	Acetylcholinesterase	P22303
MOL000257	RX18	Glucocorticoid receptor	P04150
MOL000257	RX18	Gamma-aminobutyric acid receptor subunit alpha-1	P14867
MOL000257	RX18	Dipeptidyl peptidase IV	P14740
MOL000257	RX18	Trypsin-1	P07477
MOL000264	RX19	Muscarinic acetylcholine receptor M3	P20309
MOL000264	RX19	Thrombin	P00734
MOL000264	RX19	Muscarinic acetylcholine receptor M1	P11229
MOL000264	RX19	Androgen receptor	P10275
MOL000264	RX19	Prostaglandin G/H synthase 2	P35354
MOL000264	RX19	Nitric-oxide synthase, endothelial	P29474
MOL000264	RX19	Carbonic anhydrase II	P00918
MOL000264	RX19	Gamma-aminobutyric-acid receptor alpha-2 subunit	P47869
MOL000264	RX19	Acetylcholinesterase	P22303
MOL000264	RX19	Gamma-aminobutyric-acid receptor alpha-5 subunit	P31644
MOL000264	RX19	Sodium-dependent noradrenaline transporter	P23975
MOL000264	RX19	Gamma-aminobutyric-acid receptor alpha-3 subunit	P34903
MOL000264	RX19	Muscarinic acetylcholine receptor M2	P08172
MOL000264	RX19	Neuronal acetylcholine receptor subunit alpha-2	Q15822
MOL000264	RX19	Glucocorticoid receptor	P04150
MOL000264	RX19	Gamma-aminobutyric acid receptor subunit alpha-1	P14867
MOL000264	RX19	Dipeptidyl peptidase IV	P14740
MOL000264	RX19	Alcohol dehydrogenase 1B	P00325
MOL000264	RX19	Alcohol dehydrogenase 1C	P00326
MOL000264	RX19	Alcohol dehydrogenase 1A	P07327
MOL000264	RX19	Ig gamma-1 chain C region	P01857
MOL000264	RX19	Trypsin-1	P07477
MOL000264	RX19	Gamma-aminobutyric-acid receptor subunit alpha-6	Q16445
MOL000270	RX20	Muscarinic acetylcholine receptor M3	P20309
MOL000270	RX20	Muscarinic acetylcholine receptor M1	P11229
MOL000270	RX20	Estrogen receptor	P03372
MOL000270	RX20	Androgen receptor	P10275
MOL000270	RX20	Prostaglandin G/H synthase 2	P35354
MOL000270	RX20	Carbonic anhydrase II	P00918
MOL000270	RX20	Muscarinic acetylcholine receptor M4	P08173
MOL000270	RX20	Acetylcholinesterase	P22303
MOL000270	RX20	CGMP-inhibited 3',5'-cyclic phosphodiesterase A	Q14432
MOL000270	RX20	Muscarinic acetylcholine receptor M2	P08172
MOL000270	RX20	Alpha-1B adrenergic receptor	P35368
MOL000270	RX20	Beta-2 adrenergic receptor	P07550
MOL000270	RX20	DNA topoisomerase II	P11388
MOL000270	RX20	Sodium-dependent serotonin transporter	P31645
MOL000270	RX20	Gamma-aminobutyric acid receptor subunit alpha-1	P14867
MOL000270	RX20	Proto-oncogene serine/threonine-protein kinase Pim-1	P11309
MOL000270	RX20	Nuclear receptor coactivator 2	Q15596
MOL000270	RX20	Calmodulin	P62158
MOL000271	RX21	Muscarinic acetylcholine receptor M3	P20309
MOL000271	RX21	Thrombin	P00734
MOL000271	RX21	Prostaglandin G/H synthase 2	P35354
MOL000271	RX21	Gamma-aminobutyric-acid receptor alpha-2 subunit	P47869
MOL000271	RX21	Acetylcholinesterase	P22303
MOL000271	RX21	Gamma-aminobutyric acid receptor subunit alpha-1	P14867
MOL000271	RX21	Trypsin-1	P07477
MOL000305	RX22	Prostaglandin G/H synthase 2	P35354
MOL000305	RX22	T-lymphocyte activation antigen CD86	P42081
MOL000305	RX22	T-lymphocyte activation antigen CD80	P33681
MOL000305	RX22	Interleukin-6	P05231
MOL000305	RX22	Nitric oxide synthase, inducible	P35228
MOL000305	RX22	Prostaglandin G/H synthase 1	P23219
MOL000305	RX22	Thrombin	P00734
MOL000305	RX22	Nitric-oxide synthase, endothelial	P29474
MOL000305	RX22	Acetylcholinesterase	P22303
MOL000305	RX22	Dipeptidyl peptidase IV	P14740
MOL000305	RX22	Cholinesterase	P06276
MOL000305	RX22	Phospholipase A2	P04054
MOL000305	RX22	Alcohol dehydrogenase 1B	P00325
MOL000305	RX22	Alcohol dehydrogenase 1C	P00326
MOL000305	RX22	Ig gamma-1 chain C region	P01857
MOL000305	RX22	Trypsin-1	P07477
MOL000390	RX23	Nitric oxide synthase, inducible	P35228
MOL000390	RX23	Growth hormone receptor	P10912
MOL000390	RX23	Estrogen receptor	P03372
MOL000390	RX23	Prostaglandin G/H synthase 2	P35354
MOL000390	RX23	Low-density lipoprotein receptor	P01130
MOL000390	RX23	Tumor necrosis factor	P01375
MOL000390	RX23	Estrogen receptor beta	Q92731
MOL000390	RX23	Interleukin-6	P05231
MOL000390	RX23	Transcription factor AP-1	P05412
MOL000390	RX23	Vascular cell adhesion protein 1	P19320
MOL000390	RX23	DNA repair protein RAD51 homolog 1	Q06609
MOL000390	RX23	Cytochrome P450 3A4	P08684
MOL000390	RX23	Cellular tumor antigen p53	P04637
MOL000390	RX23	Endothelin-converting enzyme 1	P42892
MOL000390	RX23	Catalase	P04040
MOL000390	RX23	Vascular endothelial growth factor A	P15692
MOL000390	RX23	NADH-ubiquinone oxidoreductase chain 6	P03923
MOL000390	RX23	ATP synthase subunit beta, mitochondrial	P06576
MOL000390	RX23	Protein disulfide-isomerase	P07237
MOL000390	RX23	Aryl hydrocarbon receptor	P35869
MOL000390	RX23	Beta-1,4-galactosyltransferase 4	O60513
MOL000390	RX23	Calmodulin	P62158
MOL000390	RX23	Prostaglandin G/H synthase 1	P23219
MOL000390	RX23	Peroxisome proliferator activated receptor gamma	P37231
MOL000390	RX23	Carbonic anhydrase II	P00918
MOL000390	RX23	Retinoic acid receptor RXR-alpha	P19793
MOL000390	RX23	CGMP-inhibited 3',5'-cyclic phosphodiesterase A	Q14432
MOL000390	RX23	mRNA of Protein-tyrosine phosphatase, non-receptor type 1	P18031
MOL000390	RX23	Beta-2 adrenergic receptor	P07550
MOL000390	RX23	Mitogen-activated protein kinase 14	Q16539
MOL000390	RX23	Heat shock protein HSP 90	P08238
MOL000390	RX23	Cell division protein kinase 2	P24941
MOL000390	RX23	Serine/threonine-protein kinase Chk1	O14757
MOL000390	RX23	mRNA of PKA Catalytic Subunit C-alpha	P17612
MOL000390	RX23	Trypsin-1	P07477
MOL000390	RX23	Proto-oncogene serine/threonine-protein kinase Pim-1	P11309
MOL000390	RX23	Cyclin-A2	P20248
MOL000474	RX24	Muscarinic acetylcholine receptor M3	P20309
MOL000474	RX24	Thrombin	P00734
MOL000474	RX24	Muscarinic acetylcholine receptor M1	P11229
MOL000474	RX24	Prostaglandin G/H synthase 2	P35354
MOL000474	RX24	Nitric-oxide synthase, endothelial	P29474
MOL000474	RX24	Acetylcholinesterase	P22303
MOL000474	RX24	Muscarinic acetylcholine receptor M2	P08172
MOL000474	RX24	Alpha-1B adrenergic receptor	P35368
MOL000474	RX24	Gamma-aminobutyric acid receptor subunit alpha-1	P14867
MOL000474	RX24	Dipeptidyl peptidase IV	P14740
MOL000474	RX24	Gamma-aminobutyric-acid receptor subunit alpha-6	Q16445
MOL000478	RX25	Androgen receptor	P10275
MOL000478	RX25	Gamma-aminobutyric-acid receptor alpha-2 subunit	P47869
MOL000478	RX25	Acetylcholinesterase	P22303
MOL000478	RX25	Gamma-aminobutyric-acid receptor alpha-5 subunit	P31644
MOL000478	RX25	Muscarinic acetylcholine receptor M2	P08172
MOL000478	RX25	Glucocorticoid receptor	P04150
MOL000478	RX25	Gamma-aminobutyric acid receptor subunit alpha-1	P14867
MOL000478	RX25	Dipeptidyl peptidase IV	P14740
MOL000478	RX25	Trypsin-1	P07477
MOL000485	RX26	Thrombin	P00734
MOL000485	RX26	Prostaglandin G/H synthase 2	P35354
MOL000485	RX26	Gamma-aminobutyric-acid receptor alpha-2 subunit	P47869
MOL000485	RX26	Acetylcholinesterase	P22303
MOL000485	RX26	Gamma-aminobutyric-acid receptor alpha-5 subunit	P31644
MOL000485	RX26	Neuronal acetylcholine receptor subunit alpha-2	Q15822
MOL000485	RX26	Glucocorticoid receptor	P04150
MOL000485	RX26	Gamma-aminobutyric acid receptor subunit alpha-1	P14867
MOL000485	RX26	Dipeptidyl peptidase IV	P14740
MOL000485	RX26	mRNA of PKA Catalytic Subunit C-alpha	P17612
MOL000485	RX26	Trypsin-1	P07477
MOL000485	RX26	Gamma-aminobutyric-acid receptor subunit alpha-6	Q16445
MOL000597	RX27	Nitric oxide synthase, inducible	P35228
MOL000597	RX27	Prostaglandin G/H synthase 1	P23219
MOL000597	RX27	Muscarinic acetylcholine receptor M3	P20309
MOL000597	RX27	Thrombin	P00734
MOL000597	RX27	Muscarinic acetylcholine receptor M1	P11229
MOL000597	RX27	Estrogen receptor	P03372
MOL000597	RX27	Sodium channel protein type 5 subunit alpha	Q14524
MOL000597	RX27	Prostaglandin G/H synthase 2	P35354
MOL000597	RX27	Nitric-oxide synthase, endothelial	P29474
MOL000597	RX27	Carbonic anhydrase II	P00918
MOL000597	RX27	Acetylcholinesterase	P22303
MOL000597	RX27	CGMP-inhibited 3',5'-cyclic phosphodiesterase A	Q14432
MOL000597	RX27	Alpha-1B adrenergic receptor	P35368
MOL000597	RX27	Beta-2 adrenergic receptor	P07550
MOL000597	RX27	Sodium-dependent serotonin transporter	P31645
MOL000597	RX27	Gamma-aminobutyric acid receptor subunit alpha-1	P14867
MOL000597	RX27	Dipeptidyl peptidase IV	P14740
MOL000597	RX27	Cell division protein kinase 2	P24941
MOL000597	RX27	Beta-lactamase	Q53H82
MOL000597	RX27	Leukotriene A-4 hydrolase	P09960
MOL000597	RX27	Amine oxidase [flavin-containing] B	P27338
MOL000597	RX27	Neuronal acetylcholine receptor protein, alpha-7 chain	P36544
MOL000597	RX27	mRNA of PKA Catalytic Subunit C-alpha	P17612
MOL000597	RX27	Trypsin-1	P07477
MOL000597	RX27	Proto-oncogene serine/threonine-protein kinase Pim-1	P11309
MOL000597	RX27	Glutamate receptor 2	P42262
MOL000635	RX28	Mitogen-activated protein kinase 1	P28482
MOL000635	RX28	Transcription factor AP-1	P05412
MOL000635	RX28	Thrombin	P00734
MOL000635	RX28	Prostaglandin G/H synthase 2	P35354
MOL000635	RX28	Carbonic anhydrase II	P00918
MOL000635	RX28	Acetylcholinesterase	P22303
MOL000635	RX28	Gamma-aminobutyric acid receptor subunit alpha-1	P14867
MOL000635	RX28	Dipeptidyl peptidase IV	P14740
MOL000635	RX28	Cell division protein kinase 2	P24941
MOL000635	RX28	Beta-lactamase	Q53H82
MOL000635	RX28	Amine oxidase [flavin-containing] B	P27338
MOL000635	RX28	Amine oxidase [flavin-containing] A	P21397
MOL000635	RX28	Alcohol dehydrogenase 1C	P00326
MOL000635	RX28	Lysozyme	P61626
MOL000635	RX28	Trypsin-1	P07477
MOL000865	RX29	Lipoprotein lipase	P06858
MOL000905	RX29	Nitric oxide synthase, inducible	P35228
MOL000905	RX29	Prostaglandin G/H synthase 1	P23219
MOL000905	RX29	Thrombin	P00734
MOL000905	RX29	Muscarinic acetylcholine receptor M1	P11229
MOL000905	RX29	Estrogen receptor	P03372
MOL000905	RX29	Androgen receptor	P10275
MOL000905	RX29	Prostaglandin G/H synthase 2	P35354
MOL000905	RX29	Nitric-oxide synthase, endothelial	P29474
MOL000905	RX29	Carbonic anhydrase II	P00918
MOL000905	RX29	Gamma-aminobutyric-acid receptor alpha-2 subunit	P47869
MOL000905	RX29	Retinoic acid receptor RXR-alpha	P19793
MOL000905	RX29	Acetylcholinesterase	P22303
MOL000905	RX29	Sodium-dependent noradrenaline transporter	P23975
MOL000905	RX29	Muscarinic acetylcholine receptor M2	P08172
MOL000905	RX29	Retinoic acid receptor RXR-gamma	P48443
MOL000905	RX29	Glucocorticoid receptor	P04150
MOL000905	RX29	Gamma-aminobutyric acid receptor subunit alpha-1	P14867
MOL000905	RX29	Dipeptidyl peptidase IV	P14740
MOL000905	RX29	Amine oxidase [flavin-containing] B	P27338
MOL000905	RX29	Trypsin-1	P07477
MOL000905	RX29	Nuclear receptor coactivator 2	Q15596
MOL000905	RX29	Gamma-aminobutyric-acid receptor subunit alpha-6	Q16445
MOL000914	RX30	Prostaglandin G/H synthase 2	P35354
MOL000914	RX30	Carbonic anhydrase II	P00918
MOL000914	RX30	Gamma-aminobutyric-acid receptor alpha-2 subunit	P47869
MOL000914	RX30	Acetylcholinesterase	P22303
MOL000914	RX30	Gamma-aminobutyric-acid receptor alpha-5 subunit	P31644
MOL000914	RX30	Muscarinic acetylcholine receptor M2	P08172
MOL000914	RX30	Gamma-aminobutyric acid receptor subunit alpha-1	P14867
MOL000914	RX30	Dipeptidyl peptidase IV	P14740
MOL000914	RX30	Alcohol dehydrogenase 1C	P00326
MOL000914	RX30	Trypsin-1	P07477
MOL000916	RX31	Thrombin	P00734
MOL000916	RX31	Estrogen receptor	P03372
MOL000916	RX31	Androgen receptor	P10275
MOL000916	RX31	Prostaglandin G/H synthase 2	P35354
MOL000916	RX31	Carbonic anhydrase II	P00918
MOL000916	RX31	Retinoic acid receptor RXR-alpha	P19793
MOL000916	RX31	Dipeptidyl peptidase IV	P14740
MOL000916	RX31	Nuclear receptor coactivator 2	Q15596
MOL000917	RX32	Thrombin	P00734
MOL000917	RX32	Estrogen receptor	P03372
MOL000917	RX32	Androgen receptor	P10275
MOL000917	RX32	Prostaglandin G/H synthase 2	P35354
MOL000917	RX32	Nitric-oxide synthase, endothelial	P29474
MOL000917	RX32	Gamma-aminobutyric-acid receptor alpha-2 subunit	P47869
MOL000917	RX32	Retinoic acid receptor RXR-alpha	P19793
MOL000917	RX32	Acetylcholinesterase	P22303
MOL000917	RX32	Gamma-aminobutyric-acid receptor alpha-5 subunit	P31644
MOL000917	RX32	Alpha-1A adrenergic receptor	P35348
MOL000917	RX32	Muscarinic acetylcholine receptor M2	P08172
MOL000917	RX32	Neuronal acetylcholine receptor subunit alpha-2	Q15822
MOL000917	RX32	Glucocorticoid receptor	P04150
MOL000917	RX32	Gamma-aminobutyric acid receptor subunit alpha-1	P14867
MOL000917	RX32	Dipeptidyl peptidase IV	P14740
MOL000917	RX32	Trypsin-1	P07477
MOL000917	RX32	Nuclear receptor coactivator 2	Q15596
MOL000920	RX33	Nitric oxide synthase, inducible	P35228
MOL000920	RX33	Prostaglandin G/H synthase 1	P23219
MOL000920	RX33	Muscarinic acetylcholine receptor M3	P20309
MOL000920	RX33	Thrombin	P00734
MOL000920	RX33	Muscarinic acetylcholine receptor M1	P11229
MOL000920	RX33	Estrogen receptor	P03372
MOL000920	RX33	Androgen receptor	P10275
MOL000920	RX33	Beta-1 adrenergic receptor	P08588
MOL000920	RX33	Peroxisome proliferator activated receptor gamma	P37231
MOL000920	RX33	Prostaglandin G/H synthase 2	P35354
MOL000920	RX33	Nitric-oxide synthase, endothelial	P29474
MOL000920	RX33	Alpha-2A adrenergic receptor	P08913
MOL000920	RX33	Carbonic anhydrase II	P00918
MOL000920	RX33	Gamma-aminobutyric-acid receptor alpha-2 subunit	P47869
MOL000920	RX33	Retinoic acid receptor RXR-alpha	P19793
MOL000920	RX33	Acetylcholinesterase	P22303
MOL000920	RX33	Gamma-aminobutyric-acid receptor alpha-5 subunit	P31644
MOL000920	RX33	Sodium-dependent noradrenaline transporter	P23975
MOL000920	RX33	Alpha-1A adrenergic receptor	P35348
MOL000920	RX33	Gamma-aminobutyric-acid receptor alpha-3 subunit	P34903
MOL000920	RX33	Muscarinic acetylcholine receptor M2	P08172
MOL000920	RX33	Alpha-1B adrenergic receptor	P35368
MOL000920	RX33	Sodium-dependent dopamine transporter	Q01959
MOL000920	RX33	Beta-2 adrenergic receptor	P07550
MOL000920	RX33	Sodium-dependent serotonin transporter	P31645
MOL000920	RX33	Gamma-aminobutyric acid receptor subunit alpha-1	P14867
MOL000920	RX33	Dipeptidyl peptidase IV	P14740
MOL000920	RX33	Cell division protein kinase 2	P24941
MOL000920	RX33	Beta-lactamase	Q53H82
MOL000920	RX33	Leukotriene A-4 hydrolase	P09960
MOL000920	RX33	Amine oxidase [flavin-containing] B	P27338
MOL000920	RX33	Alcohol dehydrogenase 1C	P00326
MOL000920	RX33	Lysozyme	P61626
MOL000920	RX33	Trypsin-1	P07477
MOL000920	RX33	Gamma-aminobutyric-acid receptor subunit alpha-6	Q16445
MOL000920	RX33	cAMP-dependent protein kinase inhibitor alpha	P61925
MOL000922	RX34	Nitric oxide synthase, inducible	P35228
MOL000922	RX34	Prostaglandin G/H synthase 1	P23219
MOL000922	RX34	Muscarinic acetylcholine receptor M3	P20309
MOL000922	RX34	Thrombin	P00734
MOL000922	RX34	Potassium voltage-gated channel subfamily H member 2	Q12809
MOL000922	RX34	Muscarinic acetylcholine receptor M1	P11229
MOL000922	RX34	Estrogen receptor	P03372
MOL000922	RX34	Androgen receptor	P10275
MOL000922	RX34	Sodium channel protein type 5 subunit alpha	Q14524
MOL000922	RX34	Peroxisome proliferator activated receptor gamma	P37231
MOL000922	RX34	Prostaglandin G/H synthase 2	P35354
MOL000922	RX34	Nitric-oxide synthase, endothelial	P29474
MOL000922	RX34	5-hydroxytryptamine receptor 3A	P46098
MOL000922	RX34	Gamma-aminobutyric-acid receptor alpha-2 subunit	P47869
MOL000922	RX34	Retinoic acid receptor RXR-alpha	P19793
MOL000922	RX34	Acetylcholinesterase	P22303
MOL000922	RX34	CGMP-inhibited 3',5'-cyclic phosphodiesterase A	Q14432
MOL000922	RX34	Gamma-aminobutyric-acid receptor alpha-5 subunit	P31644
MOL000922	RX34	Sodium-dependent noradrenaline transporter	P23975
MOL000922	RX34	Gamma-aminobutyric-acid receptor alpha-3 subunit	P34903
MOL000922	RX34	Progesterone receptor	P06401
MOL000922	RX34	Muscarinic acetylcholine receptor M2	P08172
MOL000922	RX34	Alpha-1B adrenergic receptor	P35368
MOL000922	RX34	mRNA of Protein-tyrosine phosphatase, non-receptor type 1	P18031
MOL000922	RX34	Mineralocorticoid receptor	P08235
MOL000922	RX34	Beta-2 adrenergic receptor	P07550
MOL000922	RX34	Alpha-1D adrenergic receptor	P25100
MOL000922	RX34	Neuronal acetylcholine receptor subunit alpha-2	Q15822
MOL000922	RX34	Estrogen receptor beta	Q92731
MOL000922	RX34	Glucocorticoid receptor	P04150
MOL000922	RX34	Gamma-aminobutyric acid receptor subunit alpha-1	P14867
MOL000922	RX34	Dipeptidyl peptidase IV	P14740
MOL000922	RX34	Mitogen-activated protein kinase 14	Q16539
MOL000922	RX34	Glycogen synthase kinase-3 beta	P49841
MOL000922	RX34	Heat shock protein HSP 90	P08238
MOL000922	RX34	Cell division protein kinase 2	P24941
MOL000922	RX34	Serine/threonine-protein kinase Chk1	O14757
MOL000922	RX34	Ig gamma-1 chain C region	P01857
MOL000922	RX34	Trypsin-1	P07477
MOL000922	RX34	Proto-oncogene serine/threonine-protein kinase Pim-1	P11309
MOL000922	RX34	Cyclin-A2	P20248
MOL000922	RX34	Nuclear receptor coactivator 2	Q15596
MOL000922	RX34	Nuclear receptor coactivator 1	Q15788
MOL000922	RX34	Gamma-aminobutyric-acid receptor subunit alpha-6	Q16445
MOL000922	RX34	Calmodulin	P62158
MOL000974	RX35	Androgen receptor	P10275
MOL000974	RX35	Glucocorticoid receptor	P04150
MOL000974	RX35	Amine oxidase [flavin-containing] B	P27338
MOL000974	RX35	Amine oxidase [flavin-containing] A	P21397
MOL000974	RX35	Trypsin-1	P07477
MOL001055	RX36	Estrogen receptor	P03372
MOL001055	RX36	Androgen receptor	P10275
MOL001055	RX36	Prostaglandin G/H synthase 2	P35354
MOL001055	RX36	Carbonic anhydrase II	P00918
MOL001055	RX36	Gamma-aminobutyric-acid receptor alpha-2 subunit	P47869
MOL001055	RX36	Acetylcholinesterase	P22303
MOL001055	RX36	DNA topoisomerase II	P11388
MOL001055	RX36	Gamma-aminobutyric acid receptor subunit alpha-1	P14867
MOL001055	RX36	Dipeptidyl peptidase IV	P14740
MOL001055	RX36	Trypsin-1	P07477
MOL001055	RX36	Proto-oncogene serine/threonine-protein kinase Pim-1	P11309
MOL001055	RX36	Nuclear receptor coactivator 2	Q15596
MOL001110	RX37	Trypsin-1	P07477
MOL001209	RX38	Estrogen receptor	P03372
MOL001209	RX38	Androgen receptor	P10275
MOL001210	RX39	Muscarinic acetylcholine receptor M3	P20309
MOL001210	RX39	Estrogen receptor	P03372
MOL001210	RX39	Acetylcholinesterase	P22303
MOL001210	RX39	Muscarinic acetylcholine receptor M2	P08172
MOL001210	RX39	Dipeptidyl peptidase IV	P14740
MOL001210	RX39	Trypsin-1	P07477
MOL001211	RX40	Androgen receptor	P10275
MOL001213	RX41	Androgen receptor	P10275
MOL001213	RX41	Glucocorticoid receptor	P04150
MOL001214	RX42	Muscarinic acetylcholine receptor M1	P11229
MOL001214	RX42	Gamma-aminobutyric-acid receptor alpha-2 subunit	P47869
MOL001214	RX42	Muscarinic acetylcholine receptor M2	P08172
MOL001214	RX42	Trypsin-1	P07477
MOL001215	RX43	Muscarinic acetylcholine receptor M3	P20309
MOL001215	RX43	Estrogen receptor	P03372
MOL001215	RX43	Muscarinic acetylcholine receptor M2	P08172
MOL001215	RX43	Dipeptidyl peptidase IV	P14740
MOL001216	RX44	Androgen receptor	P10275
MOL001216	RX44	Glucocorticoid receptor	P04150
MOL001217	RX45	Muscarinic acetylcholine receptor M3	P20309
MOL001217	RX45	Thrombin	P00734
MOL001217	RX45	Muscarinic acetylcholine receptor M1	P11229
MOL001217	RX45	Gamma-aminobutyric-acid receptor alpha-2 subunit	P47869
MOL001217	RX45	Acetylcholinesterase	P22303
MOL001217	RX45	Gamma-aminobutyric-acid receptor alpha-5 subunit	P31644
MOL001217	RX45	Gamma-aminobutyric-acid receptor alpha-3 subunit	P34903
MOL001217	RX45	Muscarinic acetylcholine receptor M2	P08172
MOL001217	RX45	Alpha-1B adrenergic receptor	P35368
MOL001217	RX45	Neuronal acetylcholine receptor subunit alpha-2	Q15822
MOL001217	RX45	Gamma-aminobutyric acid receptor subunit alpha-1	P14867
MOL001217	RX45	Dipeptidyl peptidase IV	P14740
MOL001217	RX45	Glutamate receptor 2	P42262
MOL001217	RX45	Gamma-aminobutyric-acid receptor subunit alpha-6	Q16445
MOL001220	RX46	Gamma-aminobutyric-acid receptor alpha-2 subunit	P47869
MOL001222	RX47	Acetylcholinesterase	P22303
MOL001222	RX47	Gamma-aminobutyric acid receptor subunit alpha-1	P14867
MOL001222	RX47	Dipeptidyl peptidase IV	P14740
MOL001222	RX47	Trypsin-1	P07477
MOL001223	RX48	Estrogen receptor	P03372
MOL001223	RX48	Androgen receptor	P10275
MOL001223	RX48	Trypsin-1	P07477
MOL001224	RX49	Thrombin	P00734
MOL001224	RX49	Estrogen receptor	P03372
MOL001224	RX49	Androgen receptor	P10275
MOL001224	RX49	Nitric-oxide synthase, endothelial	P29474
MOL001224	RX49	Progesterone receptor	P06401
MOL001224	RX49	Mineralocorticoid receptor	P08235
MOL001224	RX49	Glucocorticoid receptor	P04150
MOL001224	RX49	Trypsin-1	P07477
MOL001226	RX50	Thrombin	P00734
MOL001226	RX50	Gamma-aminobutyric-acid receptor alpha-2 subunit	P47869
MOL001226	RX50	Acetylcholinesterase	P22303
MOL001226	RX50	Muscarinic acetylcholine receptor M2	P08172
MOL001226	RX50	Gamma-aminobutyric acid receptor subunit alpha-1	P14867
MOL001226	RX50	Dipeptidyl peptidase IV	P14740
MOL001226	RX50	Trypsin-1	P07477
MOL001226	RX50	Gamma-aminobutyric-acid receptor subunit alpha-6	Q16445
MOL001227	RX51	Nitric oxide synthase, inducible	P35228
MOL001227	RX51	Thrombin	P00734
MOL001227	RX51	Nitric-oxide synthase, endothelial	P29474
MOL001227	RX51	Acetylcholinesterase	P22303
MOL001227	RX51	Dipeptidyl peptidase IV	P14740
MOL001227	RX51	Ig gamma-1 chain C region	P01857
MOL001227	RX51	Trypsin-1	P07477
MOL001227	RX51	Nuclear receptor coactivator 2	Q15596
MOL001228	RX52	Gamma-aminobutyric-acid receptor alpha-2 subunit	P47869
MOL001228	RX52	Gamma-aminobutyric-acid receptor alpha-5 subunit	P31644
MOL001228	RX52	Muscarinic acetylcholine receptor M2	P08172
MOL001228	RX52	Gamma-aminobutyric acid receptor subunit alpha-1	P14867
MOL001228	RX52	Trypsin-1	P07477
MOL001229	RX53	Nitric oxide synthase, inducible	P35228
MOL001229	RX53	Prostaglandin G/H synthase 1	P23219
MOL001229	RX53	Estrogen receptor	P03372
MOL001229	RX53	Prostaglandin G/H synthase 2	P35354
MOL001229	RX53	Dipeptidyl peptidase IV	P14740
MOL001229	RX53	Mitogen-activated protein kinase 14	Q16539
MOL001229	RX53	Heat shock protein HSP 90	P08238
MOL001229	RX53	Beta-lactamase	Q53H82
MOL001229	RX53	Amine oxidase [flavin-containing] B	P27338
MOL001229	RX53	mRNA of PKA Catalytic Subunit C-alpha	P17612
MOL001229	RX53	Alcohol dehydrogenase 1B	P00325
MOL001229	RX53	Alcohol dehydrogenase 1C	P00326
MOL001229	RX53	Lysozyme	P61626
MOL001229	RX53	Trypsin-1	P07477
MOL001229	RX53	Nuclear receptor coactivator 2	Q15596
MOL001229	RX53	cAMP-dependent protein kinase inhibitor alpha	P61925
MOL001231	RX54	Estrogen receptor	P03372
MOL001231	RX54	Androgen receptor	P10275
MOL001231	RX54	Mineralocorticoid receptor	P08235
MOL001231	RX54	Glucocorticoid receptor	P04150
MOL001231	RX54	Nuclear receptor coactivator 2	Q15596
MOL001232	RX55	Estrogen receptor	P03372
MOL001232	RX55	Androgen receptor	P10275
MOL001232	RX55	Retinoic acid receptor RXR-alpha	P19793
MOL001232	RX55	Acetylcholinesterase	P22303
MOL001232	RX55	Progesterone receptor	P06401
MOL001232	RX55	Aldo-keto reductase family 1 member C3	P42330
MOL001232	RX55	Glucocorticoid receptor	P04150
MOL001233	RX56	Estrogen receptor	P03372
MOL001233	RX56	Androgen receptor	P10275
MOL001233	RX56	Progesterone receptor	P06401
MOL001233	RX56	Glucocorticoid receptor	P04150
MOL001235	RX57	Androgen receptor	P10275
MOL001236	RX58	Androgen receptor	P10275
MOL001237	RX59	Androgen receptor	P10275
MOL001237	RX59	Carbonic anhydrase II	P00918
MOL001237	RX59	Glucocorticoid receptor	P04150
MOL001237	RX59	Alcohol dehydrogenase 1C	P00326
MOL001237	RX59	Lysozyme	P61626
MOL001237	RX59	Trypsin-1	P07477
MOL001238	RX60	Estrogen receptor	P03372
MOL001238	RX60	Androgen receptor	P10275
MOL001238	RX60	Gamma-aminobutyric-acid receptor alpha-2 subunit	P47869
MOL001238	RX60	Gamma-aminobutyric-acid receptor alpha-5 subunit	P31644
MOL001238	RX60	Gamma-aminobutyric-acid receptor alpha-3 subunit	P34903
MOL001238	RX60	Gamma-aminobutyric acid receptor subunit alpha-1	P14867
MOL001238	RX60	Neuronal acetylcholine receptor protein, alpha-7 chain	P36544
MOL001238	RX60	Trypsin-1	P07477
MOL001238	RX60	Gamma-aminobutyric-acid receptor subunit alpha-6	Q16445
MOL001239	RX61	Muscarinic acetylcholine receptor M3	P20309
MOL001239	RX61	Thrombin	P00734
MOL001239	RX61	Muscarinic acetylcholine receptor M1	P11229
MOL001239	RX61	Acetylcholinesterase	P22303
MOL001239	RX61	Muscarinic acetylcholine receptor M2	P08172
MOL001239	RX61	Gamma-aminobutyric acid receptor subunit alpha-1	P14867
MOL001239	RX61	Dipeptidyl peptidase IV	P14740
MOL001240	RX62	Androgen receptor	P10275
MOL001240	RX62	Glucocorticoid receptor	P04150
MOL001240	RX62	Trypsin-1	P07477
MOL001241	RX63	Thrombin	P00734
MOL001241	RX63	Nitric-oxide synthase, endothelial	P29474
MOL001241	RX63	Acetylcholinesterase	P22303
MOL001241	RX63	Dipeptidyl peptidase IV	P14740
MOL001241	RX63	Alcohol dehydrogenase 1C	P00326
MOL001241	RX63	Ig gamma-1 chain C region	P01857
MOL001241	RX63	Trypsin-1	P07477
MOL001242	RX64	Androgen receptor	P10275
MOL001242	RX64	Gamma-aminobutyric-acid receptor alpha-2 subunit	P47869
MOL001242	RX64	Glucocorticoid receptor	P04150
MOL001242	RX64	Gamma-aminobutyric acid receptor subunit alpha-1	P14867
MOL001242	RX64	Dipeptidyl peptidase IV	P14740
MOL001242	RX64	Gamma-aminobutyric-acid receptor subunit alpha-6	Q16445
MOL001243	RX65	Nitric oxide synthase, inducible	P35228
MOL001243	RX65	Muscarinic acetylcholine receptor M3	P20309
MOL001243	RX65	Thrombin	P00734
MOL001243	RX65	Muscarinic acetylcholine receptor M1	P11229
MOL001243	RX65	Estrogen receptor	P03372
MOL001243	RX65	Androgen receptor	P10275
MOL001243	RX65	Peroxisome proliferator activated receptor gamma	P37231
MOL001243	RX65	Prostaglandin G/H synthase 2	P35354
MOL001243	RX65	Nitric-oxide synthase, endothelial	P29474
MOL001243	RX65	Carbonic anhydrase II	P00918
MOL001243	RX65	Acetylcholinesterase	P22303
MOL001243	RX65	Alpha-1B adrenergic receptor	P35368
MOL001243	RX65	Glucocorticoid receptor	P04150
MOL001243	RX65	Gamma-aminobutyric acid receptor subunit alpha-1	P14867
MOL001243	RX65	Dipeptidyl peptidase IV	P14740
MOL001243	RX65	Nuclear receptor coactivator 2	Q15596
MOL001243	RX65	Gamma-aminobutyric-acid receptor subunit alpha-6	Q16445
MOL001244	RX66	Prostaglandin G/H synthase 1	P23219
MOL001244	RX66	Thrombin	P00734
MOL001244	RX66	Peroxisome proliferator activated receptor gamma	P37231
MOL001244	RX66	Nitric-oxide synthase, endothelial	P29474
MOL001244	RX66	Acetylcholinesterase	P22303
MOL001244	RX66	Nuclear receptor coactivator 2	Q15596
MOL001245	RX67	Gamma-aminobutyric-acid receptor alpha-2 subunit	P47869
MOL001245	RX67	Acetylcholinesterase	P22303
MOL001245	RX67	Gamma-aminobutyric acid receptor subunit alpha-1	P14867
MOL001245	RX67	Dipeptidyl peptidase IV	P14740
MOL001245	RX67	Trypsin-1	P07477
MOL001246	RX68	Carbonic anhydrase II	P00918
MOL001246	RX68	Gamma-aminobutyric-acid receptor alpha-2 subunit	P47869
MOL001246	RX68	Dipeptidyl peptidase IV	P14740
MOL001246	RX68	Alcohol dehydrogenase 1C	P00326
MOL001246	RX68	Lysozyme	P61626
MOL001246	RX68	Trypsin-1	P07477
MOL001247	RX69	Muscarinic acetylcholine receptor M1	P11229
MOL001247	RX69	Alcohol dehydrogenase 1B	P00325
MOL001247	RX69	Alcohol dehydrogenase 1C	P00326
MOL001247	RX69	Lysozyme	P61626
MOL001247	RX69	Trypsin-1	P07477
MOL001248	RX70	Gamma-aminobutyric acid receptor subunit alpha-1	P14867
MOL001248	RX70	Trypsin-1	P07477
MOL001250	RX71	Nitric oxide synthase, inducible	P35228
MOL001250	RX71	Prostaglandin G/H synthase 1	P23219
MOL001250	RX71	Muscarinic acetylcholine receptor M3	P20309
MOL001250	RX71	Thrombin	P00734
MOL001250	RX71	Muscarinic acetylcholine receptor M1	P11229
MOL001250	RX71	Beta-1 adrenergic receptor	P08588
MOL001250	RX71	Sodium channel protein type 5 subunit alpha	Q14524
MOL001250	RX71	Prostaglandin G/H synthase 2	P35354
MOL001250	RX71	Nitric-oxide synthase, endothelial	P29474
MOL001250	RX71	Carbonic anhydrase II	P00918
MOL001250	RX71	Alpha-2C adrenergic receptor	P18825
MOL001250	RX71	Sodium-dependent noradrenaline transporter	P23975
MOL001250	RX71	Alpha-1A adrenergic receptor	P35348
MOL001250	RX71	Alpha-1B adrenergic receptor	P35368
MOL001250	RX71	Sodium-dependent dopamine transporter	Q01959
MOL001250	RX71	Beta-2 adrenergic receptor	P07550
MOL001250	RX71	Sodium-dependent serotonin transporter	P31645
MOL001250	RX71	Gamma-aminobutyric acid receptor subunit alpha-1	P14867
MOL001250	RX71	Dipeptidyl peptidase IV	P14740
MOL001250	RX71	Cell division protein kinase 2	P24941
MOL001250	RX71	Beta-lactamase	Q53H82
MOL001250	RX71	Leukotriene A-4 hydrolase	P09960
MOL001250	RX71	Amine oxidase [flavin-containing] B	P27338
MOL001250	RX71	Trypsin-1	P07477
MOL001250	RX71	cAMP-dependent protein kinase inhibitor alpha	P61925
MOL001251	RX72	Prostaglandin G/H synthase 1	P23219
MOL001251	RX72	Thrombin	P00734
MOL001251	RX72	Peroxisome proliferator activated receptor gamma	P37231
MOL001251	RX72	Prostaglandin G/H synthase 2	P35354
MOL001251	RX72	Nitric-oxide synthase, endothelial	P29474
MOL001251	RX72	Acetylcholinesterase	P22303
MOL001251	RX72	Dipeptidyl peptidase IV	P14740
MOL001251	RX72	Nuclear receptor coactivator 2	Q15596
MOL001252	RX73	Muscarinic acetylcholine receptor M2	P08172
MOL001252	RX73	Alcohol dehydrogenase 1B	P00325
MOL001252	RX73	Alcohol dehydrogenase 1C	P00326
MOL001252	RX73	Alcohol dehydrogenase 1A	P07327
MOL001252	RX73	Lysozyme	P61626
MOL001252	RX73	Trypsin-1	P07477
MOL001253	RX74	Prostaglandin G/H synthase 1	P23219
MOL001253	RX74	Thrombin	P00734
MOL001253	RX74	Peroxisome proliferator activated receptor gamma	P37231
MOL001253	RX74	Prostaglandin G/H synthase 2	P35354
MOL001253	RX74	Nitric-oxide synthase, endothelial	P29474
MOL001253	RX74	Retinoic acid receptor RXR-alpha	P19793
MOL001253	RX74	Acetylcholinesterase	P22303
MOL001253	RX74	Dipeptidyl peptidase IV	P14740
MOL001254	RX75	Muscarinic acetylcholine receptor M3	P20309
MOL001254	RX75	Muscarinic acetylcholine receptor M1	P11229
MOL001254	RX75	Estrogen receptor	P03372
MOL001254	RX75	Acetylcholinesterase	P22303
MOL001254	RX75	Muscarinic acetylcholine receptor M2	P08172
MOL001254	RX75	Alpha-1B adrenergic receptor	P35368
MOL001254	RX75	Neuronal acetylcholine receptor subunit alpha-2	Q15822
MOL001254	RX75	Gamma-aminobutyric acid receptor subunit alpha-1	P14867
MOL001254	RX75	Dipeptidyl peptidase IV	P14740
MOL001254	RX75	Beta-lactamase	Q53H82
MOL001254	RX75	Trypsin-1	P07477
MOL001255	RX76	Nitric oxide synthase, inducible	P35228
MOL001255	RX76	Prostaglandin G/H synthase 1	P23219
MOL001255	RX76	Thrombin	P00734
MOL001255	RX76	Estrogen receptor	P03372
MOL001255	RX76	Androgen receptor	P10275
MOL001255	RX76	Peroxisome proliferator activated receptor gamma	P37231
MOL001255	RX76	Nitric-oxide synthase, endothelial	P29474
MOL001255	RX76	Acetylcholinesterase	P22303
MOL001255	RX76	Glucocorticoid receptor	P04150
MOL001255	RX76	Ig gamma-1 chain C region	P01857
MOL001255	RX76	Nuclear receptor coactivator 2	Q15596
MOL001256	RX77	Carbonic anhydrase II	P00918
MOL001256	RX77	Gamma-aminobutyric-acid receptor alpha-2 subunit	P47869
MOL001256	RX77	Acetylcholinesterase	P22303
MOL001256	RX77	Gamma-aminobutyric acid receptor subunit alpha-1	P14867
MOL001257	RX78	Acetylcholinesterase	P22303
MOL001257	RX78	Neuronal acetylcholine receptor subunit alpha-2	Q15822
MOL001258	RX79	Trypsin-1	P07477
MOL001260	RX80	Muscarinic acetylcholine receptor M1	P11229
MOL001260	RX80	Gamma-aminobutyric-acid receptor alpha-2 subunit	P47869
MOL001260	RX80	Gamma-aminobutyric-acid receptor alpha-5 subunit	P31644
MOL001260	RX80	Sodium-dependent noradrenaline transporter	P23975
MOL001260	RX80	Muscarinic acetylcholine receptor M2	P08172
MOL001260	RX80	Trypsin-1	P07477
MOL001263	RX81	Trypsin-1	P07477
MOL001266	RX82	Acetylcholinesterase	P22303
MOL001267	RX83	Androgen receptor	P10275
MOL001267	RX83	Glucocorticoid receptor	P04150
MOL001273	RX85	Muscarinic acetylcholine receptor M3	P20309
MOL001273	RX85	Androgen receptor	P10275
MOL001273	RX85	Gamma-aminobutyric-acid receptor alpha-2 subunit	P47869
MOL001273	RX85	Muscarinic acetylcholine receptor M2	P08172
MOL001273	RX85	Glucocorticoid receptor	P04150
MOL001273	RX85	Trypsin-1	P07477
MOL001274	RX86	Gamma-aminobutyric-acid receptor alpha-2 subunit	P47869
MOL001274	RX86	Gamma-aminobutyric-acid receptor alpha-5 subunit	P31644
MOL001274	RX86	Gamma-aminobutyric-acid receptor alpha-3 subunit	P34903
MOL001274	RX86	Gamma-aminobutyric acid receptor subunit alpha-1	P14867
MOL001274	RX86	Trypsin-1	P07477
MOL001274	RX86	Gamma-aminobutyric-acid receptor subunit alpha-6	Q16445
MOL001278	RX87	Muscarinic acetylcholine receptor M3	P20309
MOL001278	RX87	Gamma-aminobutyric-acid receptor alpha-2 subunit	P47869
MOL001278	RX87	Trypsin-1	P07477
MOL001279	RX88	Nitric oxide synthase, inducible	P35228
MOL001279	RX88	Thrombin	P00734
MOL001279	RX88	Estrogen receptor	P03372
MOL001279	RX88	Androgen receptor	P10275
MOL001279	RX88	Sodium channel protein type 5 subunit alpha	Q14524
MOL001279	RX88	Peroxisome proliferator activated receptor gamma	P37231
MOL001279	RX88	Prostaglandin G/H synthase 2	P35354
MOL001279	RX88	Carbonic anhydrase II	P00918
MOL001279	RX88	Coagulation factor VII	P08709
MOL001279	RX88	mRNA of Protein-tyrosine phosphatase, non-receptor type 1	P18031
MOL001279	RX88	DNA topoisomerase II	P11388
MOL001279	RX88	Estrogen receptor beta	Q92731
MOL001279	RX88	Dipeptidyl peptidase IV	P14740
MOL001279	RX88	Mitogen-activated protein kinase 14	Q16539
MOL001279	RX88	Glycogen synthase kinase-3 beta	P49841
MOL001279	RX88	Heat shock protein HSP 90	P08238
MOL001279	RX88	Cell division protein kinase 2	P24941
MOL001279	RX88	Trypsin-1	P07477
MOL001279	RX88	Proto-oncogene serine/threonine-protein kinase Pim-1	P11309
MOL001279	RX88	Nuclear receptor coactivator 2	Q15596
MOL001279	RX88	Calmodulin	P62158
MOL001282	RX89	Nitric oxide synthase, inducible	P35228
MOL001282	RX89	Estrogen receptor	P03372
MOL001282	RX89	Androgen receptor	P10275
MOL001282	RX89	Peroxisome proliferator activated receptor gamma	P37231
MOL001282	RX89	Prostaglandin G/H synthase 2	P35354
MOL001282	RX89	Carbonic anhydrase II	P00918
MOL001282	RX89	mRNA of Protein-tyrosine phosphatase, non-receptor type 1	P18031
MOL001282	RX89	Estrogen receptor beta	Q92731
MOL001282	RX89	Dipeptidyl peptidase IV	P14740
MOL001282	RX89	Mitogen-activated protein kinase 14	Q16539
MOL001282	RX89	Glycogen synthase kinase-3 beta	P49841
MOL001282	RX89	Heat shock protein HSP 90	P08238
MOL001282	RX89	Cell division protein kinase 2	P24941
MOL001282	RX89	Phosphatidylinositol-4,5-bisphosphate 3-kinase catalytic subunit, gamma isoform	P48736
MOL001282	RX89	Beta-lactamase	Q53H82
MOL001282	RX89	Trypsin-1	P07477
MOL001282	RX89	Proto-oncogene serine/threonine-protein kinase Pim-1	P11309
MOL001282	RX89	Cyclin-A2	P20248
MOL001282	RX89	Calmodulin	P62158
MOL001283	RX90	Nitric oxide synthase, inducible	P35228
MOL001283	RX90	Thrombin	P00734
MOL001283	RX90	Androgen receptor	P10275
MOL001283	RX90	Prostaglandin G/H synthase 2	P35354
MOL001283	RX90	Nitric-oxide synthase, endothelial	P29474
MOL001283	RX90	Carbonic anhydrase II	P00918
MOL001283	RX90	Acetylcholinesterase	P22303
MOL001283	RX90	Glucocorticoid receptor	P04150
MOL001283	RX90	Nuclear receptor coactivator 2	Q15596
MOL001286	RX91	Nitric oxide synthase, inducible	P35228
MOL001286	RX91	Prostaglandin G/H synthase 1	P23219
MOL001286	RX91	Thrombin	P00734
MOL001286	RX91	Estrogen receptor	P03372
MOL001286	RX91	Androgen receptor	P10275
MOL001286	RX91	Peroxisome proliferator activated receptor gamma	P37231
MOL001286	RX91	Prostaglandin G/H synthase 2	P35354
MOL001286	RX91	Carbonic anhydrase II	P00918
MOL001286	RX91	Coagulation factor VII	P08709
MOL001286	RX91	mRNA of Protein-tyrosine phosphatase, non-receptor type 1	P18031
MOL001286	RX91	Estrogen receptor beta	Q92731
MOL001286	RX91	Dipeptidyl peptidase IV	P14740
MOL001286	RX91	Mitogen-activated protein kinase 14	Q16539
MOL001286	RX91	Glycogen synthase kinase-3 beta	P49841
MOL001286	RX91	Heat shock protein HSP 90	P08238
MOL001286	RX91	Cell division protein kinase 2	P24941
MOL001286	RX91	Trypsin-1	P07477
MOL001286	RX91	Proto-oncogene serine/threonine-protein kinase Pim-1	P11309
MOL001286	RX91	Cyclin-A2	P20248
MOL001286	RX91	Nuclear receptor coactivator 2	Q15596
MOL001288	RX92	Glucocorticoid receptor	P04150
MOL001289	RX93	DNA topoisomerase II	P11388
MOL001290	RX94	Nitric oxide synthase, inducible	P35228
MOL001290	RX94	Prostaglandin G/H synthase 1	P23219
MOL001290	RX94	Estrogen receptor	P03372
MOL001290	RX94	Androgen receptor	P10275
MOL001290	RX94	Peroxisome proliferator activated receptor gamma	P37231
MOL001290	RX94	Prostaglandin G/H synthase 2	P35354
MOL001290	RX94	Carbonic anhydrase II	P00918
MOL001290	RX94	mRNA of Protein-tyrosine phosphatase, non-receptor type 1	P18031
MOL001290	RX94	Estrogen receptor beta	Q92731
MOL001290	RX94	Mitogen-activated protein kinase 14	Q16539
MOL001290	RX94	Glycogen synthase kinase-3 beta	P49841
MOL001290	RX94	Heat shock protein HSP 90	P08238
MOL001290	RX94	Cell division protein kinase 2	P24941
MOL001290	RX94	Phosphatidylinositol-4,5-bisphosphate 3-kinase catalytic subunit, gamma isoform	P48736
MOL001290	RX94	Beta-lactamase	Q53H82
MOL001290	RX94	Proto-oncogene serine/threonine-protein kinase Pim-1	P11309
MOL001290	RX94	Cyclin-A2	P20248
MOL001291	RX95	Nitric oxide synthase, inducible	P35228
MOL001291	RX95	Prostaglandin G/H synthase 1	P23219
MOL001291	RX95	Thrombin	P00734
MOL001291	RX95	Beta-1 adrenergic receptor	P08588
MOL001291	RX95	Prostaglandin G/H synthase 2	P35354
MOL001291	RX95	Nitric-oxide synthase, endothelial	P29474
MOL001291	RX95	Alpha-2A adrenergic receptor	P08913
MOL001291	RX95	Carbonic anhydrase II	P00918
MOL001291	RX95	Alpha-2C adrenergic receptor	P18825
MOL001291	RX95	Acetylcholinesterase	P22303
MOL001291	RX95	Beta-2 adrenergic receptor	P07550
MOL001291	RX95	Dipeptidyl peptidase IV	P14740
MOL001291	RX95	Cell division protein kinase 2	P24941
MOL001291	RX95	Beta-lactamase	Q53H82
MOL001291	RX95	Amine oxidase [flavin-containing] B	P27338
MOL001291	RX95	Chymotrypsinogen B	P17538
MOL001291	RX95	Trypsin-1	P07477
MOL001292	RX96	Androgen receptor	P10275
MOL001292	RX96	Glucocorticoid receptor	P04150
MOL001294	RX97	Androgen receptor	P10275
MOL001294	RX97	Glucocorticoid receptor	P04150
MOL001295	RX98	Estrogen receptor	P03372
MOL001295	RX98	Androgen receptor	P10275
MOL001295	RX98	Progesterone receptor	P06401
MOL001296	RX99	Androgen receptor	P10275
MOL001296	RX99	Gamma-aminobutyric-acid receptor alpha-2 subunit	P47869
MOL001296	RX99	Acetylcholinesterase	P22303
MOL001296	RX99	Gamma-aminobutyric acid receptor subunit alpha-1	P14867
