# Supplementary material for: An Integrative Metabolomic and Network Pharmacology Study Revealing the Regulating Properties of Xihuang Pill That Improves Anlotinib Effects in Lung Cancer
Source: Front Oncol. 2021 Aug 9;11:697247. doi: 10.3389/fonc.2021.697247 (PMC8381607; doi:10.3389/fonc.2021.697247)
Supplement: Supplementary file 3 [file DataSheet_1.zip › Data Sheet/Raw data for the manuscript/Network pharmacology raw data/Shexiang targets.xlsx]

## Sheet: Sheet2
	Name of components	Shexiang	Targets	Uniprot
	17-Beta-Estradiol	SX1	ABCB1	P08183
	17-Beta-Estradiol	SX1	ABCB4	P21439
	17-Beta-Estradiol	SX1	ABCG2	A1LUE4
	17-Beta-Estradiol	SX1	ALOX5	P09917
	17-Beta-Estradiol	SX1	AR	P10275
	17-Beta-Estradiol	SX1	AREG	P15514
	17-Beta-Estradiol	SX1	CYP17A1	Q1HB44
	17-Beta-Estradiol	SX1	DBH	P09172
	17-Beta-Estradiol	SX1	DRD1	P21728
	17-Beta-Estradiol	SX1	DRD2	P14416
	17-Beta-Estradiol	SX1	DRD3	P35462
	17-Beta-Estradiol	SX1	DRD4	P21917
	17-Beta-Estradiol	SX1	DRD5	P21918
	17-Beta-Estradiol	SX1	ESRRB	O95718
	17-Beta-Estradiol	SX1	ESRRG	P62508
	17-Beta-Estradiol	SX1	FGFR2	P21802
	17-Beta-Estradiol	SX1	GPER1	Q99527
	17-Beta-Estradiol	SX1	HTR1A	D6RA34
	17-Beta-Estradiol	SX1	HTR7	P34969
	17-Beta-Estradiol	SX1	LEF1	Q9UJU2
	17-Beta-Estradiol	SX1	MED1	Q15648
	17-Beta-Estradiol	SX1	NKX3-1	Q99801
	17-Beta-Estradiol	SX1	NR0B1	A6NNU8
	17-Beta-Estradiol	SX1	NR3C2	B0ZBF6
	17-Beta-Estradiol	SX1	OPRD1	D2CGC9
	17-Beta-Estradiol	SX1	OPRM1	P35372
	17-Beta-Estradiol	SX1	PTGER1	P34995
	17-Beta-Estradiol	SX1	PTGER2	P43116
	17-Beta-Estradiol	SX1	PTGER3	P43115
	17-Beta-Estradiol	SX1	PTGER4	P35408
	17-Beta-Estradiol	SX1	SHH	Q15465
	17-Beta-Estradiol	SX1	SLC2A1	P11166
	17-Beta-Estradiol	SX1	SLC6A2	P23975
	17-Beta-Estradiol	SX1	SLC6A3	Q01959
	17-Beta-Estradiol	SX1	SLC6A4	P31645
	17-Beta-Estradiol	SX1	SOX9	U5XJZ1
	17-Beta-Estradiol	SX1	TFAP2C	Q92754
	17-Beta-Estradiol	SX1	TGFB1	P01137
	17-Beta-Estradiol	SX1	TOX3	O15405
	17-Beta-Estradiol	SX1	TRIM24	O15164
	17-Beta-Estradiol	SX1	VDR	P11473
	17-Beta-Estradiol	SX1	EGFR	P00533
	2,6-Decamethylene Pyridine	SX2	GABRB2	P47870
	2,6-Decamethylene Pyridine	SX2	GABRB3	P28472
	2,6-Decamethylene Pyridine	SX2	PDGFRA	P16234
	2,6-Decamethylene Pyridine	SX2	PDGFRB	P09619
	2,6-Decamethylene Pyridine	SX2	FGFR1	P11362
	2,6-Decamethylene Pyridine	SX2	FGFR2	P21802
	2,6-Decamethylene Pyridine	SX2	FGFR3	P22607
	2,6-Decamethylene Pyridine	SX2	FGFR4	P22455
	2,6-Decamethylene Pyridine	SX2	c-Kit	P10721
	2,6-Decamethylene Pyridine	SX2	RET	P07949
	2,6-Decamethylene Pyridine	SX2	MVD	P53602
	2,6-Decamethylene Pyridine	SX2	DDR1	Q08345
	2,6-Decamethylene Pyridine	SX2	CCL2	P13500
	2,6-Decamethylene Pyridine	SX2	MET	P08581
	2,6-Decamethylene Pyridine	SX2	MKI67	P46013
	2,6-Nonamethylene Pyridine	SX3	F2	P00734
	2,6-Nonamethylene Pyridine	SX3	GABRB2	P47870
	2,6-Nonamethylene Pyridine	SX3	GABRB3	P28472
	2,6-Nonamethylene Pyridine	SX3	GPR27	F1DAM3
	2,6-Nonamethylene Pyridine	SX3	PDGFRA	P16234
	2,6-Nonamethylene Pyridine	SX3	PDGFRB	P09619
	2,6-Nonamethylene Pyridine	SX3	FGFR1	P11362
	2,6-Nonamethylene Pyridine	SX3	FGFR2	P21802
	2,6-Nonamethylene Pyridine	SX3	FGFR3	P22607
	2,6-Nonamethylene Pyridine	SX3	FGFR4	P22455
	2,6-Nonamethylene Pyridine	SX3	c-Kit	P10721
	2,6-Nonamethylene Pyridine	SX3	RET	P07949
	2,6-Nonamethylene Pyridine	SX3	MVD	P53602
	2,6-Nonamethylene Pyridine	SX3	DDR1	Q08345
	2,6-Nonamethylene Pyridine	SX3	CCL2	P13500
	2,6-Nonamethylene Pyridine	SX3	MET	P08581
	2,6-Nonamethylene Pyridine	SX3	MKI67	P46013
	2,7-Decamethylene Pyridine	SX4	F2	P00734
	2,7-Decamethylene Pyridine	SX4	PDGFRA	P16234
	2,7-Decamethylene Pyridine	SX4	PDGFRB	P09619
	2,7-Decamethylene Pyridine	SX4	FGFR1	P11362
	2,7-Decamethylene Pyridine	SX4	FGFR2	P21802
	2,7-Decamethylene Pyridine	SX4	FGFR3	P22607
	2,7-Decamethylene Pyridine	SX4	FGFR4	P22455
	2,7-Decamethylene Pyridine	SX4	c-Kit	P10721
	2,7-Decamethylene Pyridine	SX4	RET	P07949
	2,7-Decamethylene Pyridine	SX4	MVD	P53602
	2,7-Decamethylene Pyridine	SX4	DDR1	Q08345
	2,7-Decamethylene Pyridine	SX4	CCL2	P13500
	2,7-Decamethylene Pyridine	SX4	MET	P08581
	2,7-Decamethylene Pyridine	SX4	MKI67	P46013
	2,8-Decamethylene Pyridine	SX5	GPR27	F1DAM3
	2,8-Decamethylene Pyridine	SX5	PDGFRA	P16234
	2,8-Decamethylene Pyridine	SX5	PDGFRB	P09619
	2,8-Decamethylene Pyridine	SX5	FGFR1	P11362
	2,8-Decamethylene Pyridine	SX5	FGFR2	P21802
	2,8-Decamethylene Pyridine	SX5	FGFR3	P22607
	2,8-Decamethylene Pyridine	SX5	FGFR4	P22455
	2,8-Decamethylene Pyridine	SX5	c-Kit	P10721
	2,8-Decamethylene Pyridine	SX5	RET	P07949
	2,8-Decamethylene Pyridine	SX5	MVD	P53602
	2,8-Decamethylene Pyridine	SX5	DDR1	Q08345
	2,8-Decamethylene Pyridine	SX5	CCL2	P13500
	2,8-Decamethylene Pyridine	SX5	MET	P08581
	2,8-Decamethylene Pyridine	SX5	MKI67	P46013
	3,5-Dihydroxybenzoic Acid	SX6	PDGFRA	P16234
	3,5-Dihydroxybenzoic Acid	SX6	PDGFRB	P09619
	3,5-Dihydroxybenzoic Acid	SX6	FGFR1	P11362
	3,5-Dihydroxybenzoic Acid	SX6	FGFR2	P21802
	3,5-Dihydroxybenzoic Acid	SX6	FGFR3	P22607
	3,5-Dihydroxybenzoic Acid	SX6	FGFR4	P22455
	3,5-Dihydroxybenzoic Acid	SX6	c-Kit	P10721
	3,5-Dihydroxybenzoic Acid	SX6	RET	P07949
	3,5-Dihydroxybenzoic Acid	SX6	MVD	P53602
	3,5-Dihydroxybenzoic Acid	SX6	DDR1	Q08345
	3,5-Dihydroxybenzoic Acid	SX6	CCL2	P13500
	3,5-Dihydroxybenzoic Acid	SX6	MET	P08581
	3,5-Dihydroxybenzoic Acid	SX6	MKI67	P46013
	3,5-Dihydroxybenzoic Acid	SX6	AKR1C1	Q04828
	3,5-Dihydroxybenzoic Acid	SX6	AKR1C2	P52895
	3,5-Dihydroxybenzoic Acid	SX6	ALOX5	P09917
	3,5-Dihydroxybenzoic Acid	SX6	APOA2	P02652
	3,5-Dihydroxybenzoic Acid	SX6	CHUK	O15111
	3,5-Dihydroxybenzoic Acid	SX6	HSD17B2	P37059
	3,5-Dihydroxybenzoic Acid	SX6	IKBKB	O14920
	3,5-Dihydroxybenzoic Acid	SX6	IL13	P35225
	3,5-Dihydroxybenzoic Acid	SX6	IL1B	P01584
	3,5-Dihydroxybenzoic Acid	SX6	MPO	P05164
	3,5-Dihydroxybenzoic Acid	SX6	PLA2G2E	Q9NZK7
	3,5-Dihydroxybenzoic Acid	SX6	PPARG	E9PFV2
	3,5-Dihydroxybenzoic Acid	SX6	PTGS1	P23219
	3,5-Dihydroxybenzoic Acid	SX6	PTGS2	P35354
	3,5-Dihydroxybenzoic Acid	SX6	SERPINB7	O75635
	3,5-Dihydroxybenzoic Acid	SX6	SERPINE1	P05121
	3alpha-Hydroxy-5alpha-Androstan-17-One	SX7	PDGFRB	P09619
	3alpha-Hydroxy-5alpha-Androstan-17-One	SX7	EGFR	P00533
	3alpha-Hydroxy-5alpha-Androstan-17-One	SX7	PDGFRA	P16234
	3alpha-Hydroxy-5alpha-Androstan-17-One	SX7	FGFR1	P11362
	3alpha-Hydroxy-5alpha-Androstan-17-One	SX7	FGFR2	P21802
	3alpha-Hydroxy-5alpha-Androstan-17-One	SX7	FGFR3	P22607
	3alpha-Hydroxy-5alpha-Androstan-17-One	SX7	FGFR4	P22455
	3alpha-Hydroxy-5alpha-Androstan-17-One	SX7	c-Kit	P10721
	3alpha-Hydroxy-5alpha-Androstan-17-One	SX7	RET	P07949
	3alpha-Hydroxy-5alpha-Androstan-17-One	SX7	MVD	P53602
	3alpha-Hydroxy-5alpha-Androstan-17-One	SX7	DDR1	Q08345
	3alpha-Hydroxy-5alpha-Androstan-17-One	SX7	CCL2	P13500
	3alpha-Hydroxy-5alpha-Androstan-17-One	SX7	MET	P08581
	3alpha-Hydroxy-5alpha-Androstan-17-One	SX7	MKI67	P46013
	3alpha-Hydroxy-5alpha-Androstan-17-One	SX7	ABAT	P80404
	3alpha-Hydroxy-5alpha-Androstan-17-One	SX7	ADH1C	P00326
	3alpha-Hydroxy-5alpha-Androstan-17-One	SX7	ADORA1	P30542
	3alpha-Hydroxy-5alpha-Androstan-17-One	SX7	AKR1C2	P52895
	3alpha-Hydroxy-5alpha-Androstan-17-One	SX7	AKR1D1	P51857
	3alpha-Hydroxy-5alpha-Androstan-17-One	SX7	ALDH5A1	X5DNC0
	3alpha-Hydroxy-5alpha-Androstan-17-One	SX7	AR	P10275
	3alpha-Hydroxy-5alpha-Androstan-17-One	SX7	CACNA1A	O00555
	3alpha-Hydroxy-5alpha-Androstan-17-One	SX7	CACNA1B	Q00975
	3alpha-Hydroxy-5alpha-Androstan-17-One	SX7	CACNA2D1	P54289
	3alpha-Hydroxy-5alpha-Androstan-17-One	SX7	CACNA2D2	Q9NY47
	3alpha-Hydroxy-5alpha-Androstan-17-One	SX7	CES1	P23141
	3alpha-Hydroxy-5alpha-Androstan-17-One	SX7	COX1	Q9B1K0
	3alpha-Hydroxy-5alpha-Androstan-17-One	SX7	COX2	Q9B1F9
	3alpha-Hydroxy-5alpha-Androstan-17-One	SX7	COX3	Q7GIM7
	3alpha-Hydroxy-5alpha-Androstan-17-One	SX7	COX4I1	P13073
	3alpha-Hydroxy-5alpha-Androstan-17-One	SX7	COX5A	P20674
	3alpha-Hydroxy-5alpha-Androstan-17-One	SX7	COX5B	P10606
	3alpha-Hydroxy-5alpha-Androstan-17-One	SX7	COX6A2	Q02221
	3alpha-Hydroxy-5alpha-Androstan-17-One	SX7	COX6B1	P14854
	3alpha-Hydroxy-5alpha-Androstan-17-One	SX7	COX6C	P09669
	3alpha-Hydroxy-5alpha-Androstan-17-One	SX7	COX7A1	P24310
	3alpha-Hydroxy-5alpha-Androstan-17-One	SX7	COX7B	P24311
	3alpha-Hydroxy-5alpha-Androstan-17-One	SX7	COX7C	Q96BR5
	3alpha-Hydroxy-5alpha-Androstan-17-One	SX7	COX8A	P10176
	3alpha-Hydroxy-5alpha-Androstan-17-One	SX7	ESRRG	P62508
	3alpha-Hydroxy-5alpha-Androstan-17-One	SX7	FECH	P22830
	3alpha-Hydroxy-5alpha-Androstan-17-One	SX7	GRIN1	Q05586
	3alpha-Hydroxy-5alpha-Androstan-17-One	SX7	GRIN2A	Q12879
	3alpha-Hydroxy-5alpha-Androstan-17-One	SX7	GRIN2B	Q13224
	3alpha-Hydroxy-5alpha-Androstan-17-One	SX7	GRIN2C	Q14957
	3alpha-Hydroxy-5alpha-Androstan-17-One	SX7	GRIN2D	O15399
	3alpha-Hydroxy-5alpha-Androstan-17-One	SX7	GRIN3A	Q8TCU5
	3alpha-Hydroxy-5alpha-Androstan-17-One	SX7	GRIN3B	O60391
	3alpha-Hydroxy-5alpha-Androstan-17-One	SX7	HDAC2	Q92769
	3alpha-Hydroxy-5alpha-Androstan-17-One	SX7	HDAC9	Q92769
	3alpha-Hydroxy-5alpha-Androstan-17-One	SX7	NR1H4	Q96RI1
	3alpha-Hydroxy-5alpha-Androstan-17-One	SX7	OGDH	Q02218
	3alpha-Hydroxy-5alpha-Androstan-17-One	SX7	PLA2G1B	P04054
	3alpha-Hydroxy-5alpha-Androstan-17-One	SX7	PLAT	P00750
	3alpha-Hydroxy-5alpha-Androstan-17-One	SX7	PLG	P00747
	3alpha-Hydroxy-5alpha-Androstan-17-One	SX7	SCN10A	Q9Y5Y9
	3alpha-Hydroxy-5alpha-Androstan-17-One	SX7	SCN11A	Q9UI33
	3alpha-Hydroxy-5alpha-Androstan-17-One	SX7	SCN1A	P35498
	3alpha-Hydroxy-5alpha-Androstan-17-One	SX7	SCN1B	Q07699
	3alpha-Hydroxy-5alpha-Androstan-17-One	SX7	SCN2A	Q99250
	3alpha-Hydroxy-5alpha-Androstan-17-One	SX7	SCN2B	O60939
	3alpha-Hydroxy-5alpha-Androstan-17-One	SX7	SCN3A	Q9NY46
	3alpha-Hydroxy-5alpha-Androstan-17-One	SX7	SCN3B	Q9NY72
	3alpha-Hydroxy-5alpha-Androstan-17-One	SX7	SCN4A	P35499
	3alpha-Hydroxy-5alpha-Androstan-17-One	SX7	SCN4B	Q8IWT1
	3alpha-Hydroxy-5alpha-Androstan-17-One	SX7	SCN5A	Q14524
	3alpha-Hydroxy-5alpha-Androstan-17-One	SX7	SCN7A	Q01118
	3alpha-Hydroxy-5alpha-Androstan-17-One	SX7	SCN8A	Q9UQD0
	3alpha-Hydroxy-5alpha-Androstan-17-One	SX7	SCN9A	Q15858
	3alpha-Hydroxy-5alpha-Androstan-17-One	SX7	SRD5A2	P31213
	3alpha-Hydroxy-5alpha-Androstan-17-One	SX7	TRPA1	O75762
	3alpha-Hydroxy-5alpha-Androstan-17-One	SX7	TRPM8	Q7Z2W7
	3alpha-Hydroxy-5alpha-Androstan-17-One	SX7	TRPV3	Q8NET8
	3alpha-Hydroxy-5alpha-Androstan-17-One	SX7	TYR	P14679
	3beta-Hydroxy-5alpha-Androstan-17-One	SX7	EGFR	P00533
	3beta-Hydroxy-5alpha-Androstan-17-One	SX7	ADH1C	P00326
	3beta-Hydroxy-5alpha-Androstan-17-One	SX7	ADORA1	P30542
	3beta-Hydroxy-5alpha-Androstan-17-One	SX7	AKR1C2	P52895
	3beta-Hydroxy-5alpha-Androstan-17-One	SX7	AKR1D1	P51857
	3beta-Hydroxy-5alpha-Androstan-17-One	SX7	ALDH5A1	X5DNC0
	3beta-Hydroxy-5alpha-Androstan-17-One	SX7	CACNA1A	O00555
	3beta-Hydroxy-5alpha-Androstan-17-One	SX7	CACNA1B	Q00975
	3beta-Hydroxy-5alpha-Androstan-17-One	SX7	CACNA2D1	P54289
	3beta-Hydroxy-5alpha-Androstan-17-One	SX7	CACNA2D2	Q9NY47
	3beta-Hydroxy-5alpha-Androstan-17-One	SX7	COX1	Q9B1K0
	3beta-Hydroxy-5alpha-Androstan-17-One	SX7	COX2	Q9B1F9
	3beta-Hydroxy-5alpha-Androstan-17-One	SX7	COX4I1	P13073
	3beta-Hydroxy-5alpha-Androstan-17-One	SX7	COX5A	P20674
	3beta-Hydroxy-5alpha-Androstan-17-One	SX7	COX5B	P10606
	3beta-Hydroxy-5alpha-Androstan-17-One	SX7	COX6B1	P14854
	3beta-Hydroxy-5alpha-Androstan-17-One	SX7	COX6C	P09669
	3beta-Hydroxy-5alpha-Androstan-17-One	SX7	COX7A1	P24310
	3beta-Hydroxy-5alpha-Androstan-17-One	SX7	COX7B	P24311
	3beta-Hydroxy-5alpha-Androstan-17-One	SX7	COX8A	P10176
	3beta-Hydroxy-5alpha-Androstan-17-One	SX7	ESRRG	P62508
	3beta-Hydroxy-5alpha-Androstan-17-One	SX7	FECH	P22830
	3beta-Hydroxy-5alpha-Androstan-17-One	SX7	GRIN1	Q05586
	3beta-Hydroxy-5alpha-Androstan-17-One	SX7	GRIN2A	Q12879
	3beta-Hydroxy-5alpha-Androstan-17-One	SX7	GRIN2B	Q13224
	3beta-Hydroxy-5alpha-Androstan-17-One	SX7	GRIN2C	Q14957
	3beta-Hydroxy-5alpha-Androstan-17-One	SX7	GRIN2D	O15399
	3beta-Hydroxy-5alpha-Androstan-17-One	SX7	GRIN3A	Q8TCU5
	3beta-Hydroxy-5alpha-Androstan-17-One	SX7	GRIN3B	O60391
	3beta-Hydroxy-5alpha-Androstan-17-One	SX7	HDAC2	Q92769
	3beta-Hydroxy-5alpha-Androstan-17-One	SX7	HDAC9	Q92769
	3beta-Hydroxy-5alpha-Androstan-17-One	SX7	OGDH	Q02218
	3beta-Hydroxy-5alpha-Androstan-17-One	SX7	PLA2G1B	P04054
	3beta-Hydroxy-5alpha-Androstan-17-One	SX7	PLAT	P00750
	3beta-Hydroxy-5alpha-Androstan-17-One	SX7	PLG	P00747
	3beta-Hydroxy-5alpha-Androstan-17-One	SX7	SCN10A	Q9Y5Y9
	3beta-Hydroxy-5alpha-Androstan-17-One	SX7	SCN11A	Q9UI33
	3beta-Hydroxy-5alpha-Androstan-17-One	SX7	SCN1A	P35498
	3beta-Hydroxy-5alpha-Androstan-17-One	SX7	SCN1B	Q07699
	3beta-Hydroxy-5alpha-Androstan-17-One	SX7	SCN2A	Q99250
	3beta-Hydroxy-5alpha-Androstan-17-One	SX7	SCN2B	O60939
	3beta-Hydroxy-5alpha-Androstan-17-One	SX7	SCN3A	Q9NY46
	3beta-Hydroxy-5alpha-Androstan-17-One	SX7	SCN3B	Q9NY72
	3beta-Hydroxy-5alpha-Androstan-17-One	SX7	SCN4A	P35499
	3beta-Hydroxy-5alpha-Androstan-17-One	SX7	SCN4B	Q8IWT1
	3beta-Hydroxy-5alpha-Androstan-17-One	SX7	SCN5A	Q14524
	3beta-Hydroxy-5alpha-Androstan-17-One	SX7	SCN7A	Q01118
	3beta-Hydroxy-5alpha-Androstan-17-One	SX7	SCN8A	Q9UQD0
	3beta-Hydroxy-5alpha-Androstan-17-One	SX7	SCN9A	Q15858
	3beta-Hydroxy-5alpha-Androstan-17-One	SX7	SRD5A2	P31213
	3beta-Hydroxy-5alpha-Androstan-17-One	SX7	TRPA1	O75762
	3beta-Hydroxy-5alpha-Androstan-17-One	SX7	TRPM8	Q7Z2W7
	3beta-Hydroxy-5alpha-Androstan-17-One	SX7	TRPV3	Q8NET8
	3beta-Hydroxy-5alpha-Androstan-17-One	SX7	TYR	P14679
	3-Methylcyclotridecan-1-One	SX8	PDGFRB	P09619
	3-Methylcyclotridecan-1-One	SX8	PDGFRA	P16234
	3-Methylcyclotridecan-1-One	SX8	FGFR1	P11362
	3-Methylcyclotridecan-1-One	SX8	FGFR2	P21802
	3-Methylcyclotridecan-1-One	SX8	FGFR3	P22607
	3-Methylcyclotridecan-1-One	SX8	FGFR4	P22455
	3-Methylcyclotridecan-1-One	SX8	c-Kit	P10721
	3-Methylcyclotridecan-1-One	SX8	RET	P07949
	3-Methylcyclotridecan-1-One	SX8	MVD	P53602
	3-Methylcyclotridecan-1-One	SX8	DDR1	Q08345
	3-Methylcyclotridecan-1-One	SX8	CCL2	P13500
	3-Methylcyclotridecan-1-One	SX8	MET	P08581
	3-Methylcyclotridecan-1-One	SX8	MKI67	P46013
	3-Methylcyclotridecan-1-One	SX8	ABAT	P80404
	3-Methylcyclotridecan-1-One	SX8	AKR1D1	P51857
	3-Methylcyclotridecan-1-One	SX8	ALDH5A1	X5DNC0
	3-Methylcyclotridecan-1-One	SX8	HDAC2	Q92769
	3-Methylcyclotridecan-1-One	SX8	HDAC9	Q92769
	3-Methylcyclotridecan-1-One	SX8	OGDH	Q02218
	3-Methylcyclotridecan-1-One	SX8	SCN10A	Q9Y5Y9
	3-Methylcyclotridecan-1-One	SX8	SCN11A	Q9UI33
	3-Methylcyclotridecan-1-One	SX8	SCN1A	P35498
	3-Methylcyclotridecan-1-One	SX8	SCN1B	Q07699
	3-Methylcyclotridecan-1-One	SX8	SCN2A	Q99250
	3-Methylcyclotridecan-1-One	SX8	SCN2B	O60939
	3-Methylcyclotridecan-1-One	SX8	SCN3A	Q9NY46
	3-Methylcyclotridecan-1-One	SX8	SCN3B	Q9NY72
	3-Methylcyclotridecan-1-One	SX8	SCN4A	P35499
	3-Methylcyclotridecan-1-One	SX8	SCN4B	Q8IWT1
	3-Methylcyclotridecan-1-One	SX8	SCN5A	Q14524
	3-Methylcyclotridecan-1-One	SX8	SCN7A	Q01118
	3-Methylcyclotridecan-1-One	SX8	SCN8A	Q9UQD0
	3-Methylcyclotridecan-1-One	SX8	SCN9A	Q15858
	3-Methylcyclotridecan-1-One	SX8	SRD5A2	P31213
	3-Methylcyclotridecan-1-One	SX8	TYR	P14679
	5-Cis-Cyclopentadecen-1-One	SX9	ADA	P00813
	5-Cis-Cyclopentadecen-1-One	SX9	ADORA1	P30542
	5-Cis-Cyclopentadecen-1-One	SX9	PDGFRB	P09619
	5-Cis-Cyclopentadecen-1-One	SX9	PDGFRA	P16234
	5-Cis-Cyclopentadecen-1-One	SX9	FGFR1	P11362
	5-Cis-Cyclopentadecen-1-One	SX9	FGFR2	P21802
	5-Cis-Cyclopentadecen-1-One	SX9	FGFR3	P22607
	5-Cis-Cyclopentadecen-1-One	SX9	FGFR4	P22455
	5-Cis-Cyclopentadecen-1-One	SX9	c-Kit	P10721
	5-Cis-Cyclopentadecen-1-One	SX9	RET	P07949
	5-Cis-Cyclopentadecen-1-One	SX9	MVD	P53602
	5-Cis-Cyclopentadecen-1-One	SX9	DDR1	Q08345
	5-Cis-Cyclopentadecen-1-One	SX9	CCL2	P13500
	5-Cis-Cyclopentadecen-1-One	SX9	MET	P08581
	5-Cis-Cyclopentadecen-1-One	SX9	MKI67	P46013
	5-Cis-Cyclopentadecen-1-One	SX9	EGFR	P00533
	5-Cis-Cyclopentadecen-1-One	SX9	ADORA2A	P29274
	5-Cis-Cyclopentadecen-1-One	SX9	ADORA2B	P29275
	5-Cis-Cyclopentadecen-1-One	SX9	AMPD3	Q01432
	5-Cis-Cyclopentadecen-1-One	SX9	AR	P10275
	5-Cis-Cyclopentadecen-1-One	SX9	ATM	Q13315
	5-Cis-Cyclopentadecen-1-One	SX9	CX3CR1	P49238
	5-Cis-Cyclopentadecen-1-One	SX9	CYP17A1	Q1HB44
	5-Cis-Cyclopentadecen-1-One	SX9	ELOVL4	Q9GZR5
	5-Cis-Cyclopentadecen-1-One	SX9	F12	P00748
	5-Cis-Cyclopentadecen-1-One	SX9	FADS1	I3ZNH3
	5-Cis-Cyclopentadecen-1-One	SX9	HAP1	P54257
	5-Cis-Cyclopentadecen-1-One	SX9	HDAC2	Q92769
	5-Cis-Cyclopentadecen-1-One	SX9	IDNK	Q5T6J7
	5-Cis-Cyclopentadecen-1-One	SX9	ITPR1	Q14643
	5-Cis-Cyclopentadecen-1-One	SX9	ITPR2	Q14571
	5-Cis-Cyclopentadecen-1-One	SX9	ITPR3	Q14573
	5-Cis-Cyclopentadecen-1-One	SX9	NR3C2	B0ZBF6
	5-Cis-Cyclopentadecen-1-One	SX9	NT5E	P21589
	5-Cis-Cyclopentadecen-1-One	SX9	PDE11A	E9LCZ2
	5-Cis-Cyclopentadecen-1-One	SX9	PDE1A	Q9Y633
	5-Cis-Cyclopentadecen-1-One	SX9	PDE1B	B4DK72
	5-Cis-Cyclopentadecen-1-One	SX9	PDE2A	Q8IW54
	5-Cis-Cyclopentadecen-1-One	SX9	PDE3A	Q14432
	5-Cis-Cyclopentadecen-1-One	SX9	PDE3B	A7E2E5
	5-Cis-Cyclopentadecen-1-One	SX9	PDE4A	K7ENX7
	5-Cis-Cyclopentadecen-1-One	SX9	PDE4B	X5DNX5
	5-Cis-Cyclopentadecen-1-One	SX9	PDE4C	Q32MM7
	5-Cis-Cyclopentadecen-1-One	SX9	PDE5A	G5E9C5
	5-Cis-Cyclopentadecen-1-One	SX9	PDE6A	F1T0K3
	5-Cis-Cyclopentadecen-1-One	SX9	PDE6B	P35913
	5-Cis-Cyclopentadecen-1-One	SX9	PDE6C	P51160
	5-Cis-Cyclopentadecen-1-One	SX9	PDE7A	Q13946
	5-Cis-Cyclopentadecen-1-One	SX9	PDE7B	A1E5M1
	5-Cis-Cyclopentadecen-1-One	SX9	PGD	P52209
	5-Cis-Cyclopentadecen-1-One	SX9	PIK3CA	P42336
	5-Cis-Cyclopentadecen-1-One	SX9	PIK3CB	P42338
	5-Cis-Cyclopentadecen-1-One	SX9	PIK3CD	O00329
	5-Cis-Cyclopentadecen-1-One	SX9	PIK3R1	P27986
	5-Cis-Cyclopentadecen-1-One	SX9	POLA2	Q14181
	5-Cis-Cyclopentadecen-1-One	SX9	PRKDC	P78527
	5-Cis-Cyclopentadecen-1-One	SX9	PTGS1	P23219
	5-Cis-Cyclopentadecen-1-One	SX9	PTGS2	P35354
	5-Cis-Cyclopentadecen-1-One	SX9	RINT1	Q6NUQ1
	5-Cis-Cyclopentadecen-1-One	SX9	RIPK1	Q13546
	5-Cis-Cyclopentadecen-1-One	SX9	RYR1	P21817
	5-Cis-Cyclopentadecen-1-One	SX9	SLC8A1	P32418
	5-Cis-Cyclopentadecen-1-One	SX9	TACR2	P21452
	5-Cis-Cyclopentadecen-1-One	SX9	TRPV1	Q8NER1
	5-Cis-Cyclotetradecen-1-One	SX9	ADA	P00813
	5-Cis-Cyclotetradecen-1-One	SX9	ADORA1	P30542
	5-Cis-Cyclotetradecen-1-One	SX9	EGFR	P00533
	5-Cis-Cyclotetradecen-1-One	SX9	ADORA2A	P29274
	5-Cis-Cyclotetradecen-1-One	SX9	ADORA2B	P29275
	5-Cis-Cyclotetradecen-1-One	SX9	AMPD3	Q01432
	5-Cis-Cyclotetradecen-1-One	SX9	AR	P10275
	5-Cis-Cyclotetradecen-1-One	SX9	ATM	Q13315
	5-Cis-Cyclotetradecen-1-One	SX9	CX3CR1	P49238
	5-Cis-Cyclotetradecen-1-One	SX9	CYP17A1	Q1HB44
	5-Cis-Cyclotetradecen-1-One	SX9	ELOVL4	Q9GZR5
	5-Cis-Cyclotetradecen-1-One	SX9	F12	P00748
	5-Cis-Cyclotetradecen-1-One	SX9	FADS1	I3ZNH3
	5-Cis-Cyclotetradecen-1-One	SX9	HAP1	P54257
	5-Cis-Cyclotetradecen-1-One	SX9	HDAC2	Q92769
	5-Cis-Cyclotetradecen-1-One	SX9	IDNK	Q5T6J7
	5-Cis-Cyclotetradecen-1-One	SX9	ITPR1	Q14643
	5-Cis-Cyclotetradecen-1-One	SX9	ITPR2	Q14571
	5-Cis-Cyclotetradecen-1-One	SX9	ITPR3	Q14573
	5-Cis-Cyclotetradecen-1-One	SX9	NR3C2	B0ZBF6
	5-Cis-Cyclotetradecen-1-One	SX9	NT5E	P21589
	5-Cis-Cyclotetradecen-1-One	SX9	PDE11A	E9LCZ2
	5-Cis-Cyclotetradecen-1-One	SX9	PDE1A	Q9Y633
	5-Cis-Cyclotetradecen-1-One	SX9	PDE1B	B4DK72
	5-Cis-Cyclotetradecen-1-One	SX9	PDE2A	Q8IW54
	5-Cis-Cyclotetradecen-1-One	SX9	PDE3A	Q14432
	5-Cis-Cyclotetradecen-1-One	SX9	PDE3B	A7E2E5
	5-Cis-Cyclotetradecen-1-One	SX9	PDE4A	K7ENX7
	5-Cis-Cyclotetradecen-1-One	SX9	PDE4B	X5DNX5
	5-Cis-Cyclotetradecen-1-One	SX9	PDE4C	Q32MM7
	5-Cis-Cyclotetradecen-1-One	SX9	PDE5A	G5E9C5
	5-Cis-Cyclotetradecen-1-One	SX9	PDE6A	F1T0K3
	5-Cis-Cyclotetradecen-1-One	SX9	PDE6B	P35913
	5-Cis-Cyclotetradecen-1-One	SX9	PDE6C	P51160
	5-Cis-Cyclotetradecen-1-One	SX9	PDE7A	Q13946
	5-Cis-Cyclotetradecen-1-One	SX9	PDE7B	A1E5M1
	5-Cis-Cyclotetradecen-1-One	SX9	PGD	P52209
	5-Cis-Cyclotetradecen-1-One	SX9	PIK3CA	P42336
	5-Cis-Cyclotetradecen-1-One	SX9	PIK3CB	P42338
	5-Cis-Cyclotetradecen-1-One	SX9	PIK3CD	O00329
	5-Cis-Cyclotetradecen-1-One	SX9	PIK3R1	P27986
	5-Cis-Cyclotetradecen-1-One	SX9	POLA2	Q14181
	5-Cis-Cyclotetradecen-1-One	SX9	PRKDC	P78527
	5-Cis-Cyclotetradecen-1-One	SX9	PTGS1	P23219
	5-Cis-Cyclotetradecen-1-One	SX9	PTGS2	P35354
	5-Cis-Cyclotetradecen-1-One	SX9	RINT1	Q6NUQ1
	5-Cis-Cyclotetradecen-1-One	SX9	RIPK1	Q13546
	5-Cis-Cyclotetradecen-1-One	SX9	RYR1	P21817
	5-Cis-Cyclotetradecen-1-One	SX9	SLC8A1	P32418
	5-Cis-Cyclotetradecen-1-One	SX9	TACR2	P21452
	5-Cis-Cyclotetradecen-1-One	SX9	TRPV1	Q8NER1
	Allantoin	SX10	ADA	P00813
	Allantoin	SX10	ADORA1	P30542
	Allantoin	SX10	PDGFRB	P09619
	Allantoin	SX10	PDGFRA	P16234
	Allantoin	SX10	FGFR1	P11362
	Allantoin	SX10	FGFR2	P21802
	Allantoin	SX10	FGFR3	P22607
	Allantoin	SX10	FGFR4	P22455
	Allantoin	SX10	c-Kit	P10721
	Allantoin	SX10	RET	P07949
	Allantoin	SX10	MVD	P53602
	Allantoin	SX10	DDR1	Q08345
	Allantoin	SX10	CCL2	P13500
	Allantoin	SX10	MET	P08581
	Allantoin	SX10	MKI67	P46013
	Allantoin	SX10	ADORA2A	P29274
	Allantoin	SX10	ADORA2B	P29275
	Allantoin	SX10	ADORA3	P0DMS8
	Allantoin	SX10	ADRA1B	P35368
	Allantoin	SX10	CHRFAM7A	Q494W8
	Allantoin	SX10	CHRNA4	P43681
	Allantoin	SX10	CHRNA7	P36544
	Allantoin	SX10	CHRNA9	Q9UGM1
	Allantoin	SX10	CX3CR1	P49238
	Allantoin	SX10	EPHX2	P34913
	Allantoin	SX10	GABRA1	P14867
	Allantoin	SX10	GABRA2	P47869
	Allantoin	SX10	GABRA3	P34903
	Allantoin	SX10	GABRA4	P48169
	Allantoin	SX10	GABRA5	P31644
	Allantoin	SX10	GABRA6	Q16445
	Allantoin	SX10	GABRB1	P18505
	Allantoin	SX10	GABRB2	P47870
	Allantoin	SX10	GABRB3	P28472
	Allantoin	SX10	GABRD	O14764
	Allantoin	SX10	GABRE	P78334
	Allantoin	SX10	GABRG2	P18507
	Allantoin	SX10	GABRG3	Q99928
	Allantoin	SX10	GABRQ	Q9UN88
	Allantoin	SX10	GRIA2	P42262
	Allantoin	SX10	GRIK2	GRIK2
	Allantoin	SX10	GRIN1	Q05586
	Allantoin	SX10	GRIN2A	Q12879
	Allantoin	SX10	GRIN2B	Q13224
	Allantoin	SX10	GRIN2C	Q14957
	Allantoin	SX10	GRIN2D	O15399
	Allantoin	SX10	GRIN3A	Q8TCU5
	Allantoin	SX10	GRIN3B	O60391
	Allantoin	SX10	HAP1	P54257
	Allantoin	SX10	PDE4A	K7ENX7
	Allantoin	SX10	PDE4B	X5DNX5
	Allantoin	SX10	RIPK1	Q13546
	Allantoin	SX10	TACR2	P21452
	Alpha-Estradiol	SX11	ALOX5	P09917
	Alpha-Estradiol	SX11	EGFR	P00533
	Alpha-Estradiol	SX11	PDGFRB	P09619
	Alpha-Estradiol	SX11	PDGFRA	P16234
	Alpha-Estradiol	SX11	FGFR1	P11362
	Alpha-Estradiol	SX11	FGFR2	P21802
	Alpha-Estradiol	SX11	FGFR3	P22607
	Alpha-Estradiol	SX11	FGFR4	P22455
	Alpha-Estradiol	SX11	c-Kit	P10721
	Alpha-Estradiol	SX11	RET	P07949
	Alpha-Estradiol	SX11	MVD	P53602
	Alpha-Estradiol	SX11	DDR1	Q08345
	Alpha-Estradiol	SX11	CCL2	P13500
	Alpha-Estradiol	SX11	MET	P08581
	Alpha-Estradiol	SX11	MKI67	P46013
	Alpha-Estradiol	SX11	ESR2	Q92731
	Alpha-Estradiol	SX11	NR1I2	O75469
	Alpha-Estradiol	SX11	OPRD1	D2CGC9
	Alpha-Estradiol	SX11	OPRM1	P35372
	Androst-4-Ene-3,17-Dione	SX12	ADA	P00813
	Androst-4-Ene-3,17-Dione	SX12	ADORA1	P30542
	Androst-4-Ene-3,17-Dione	SX12	PDGFRB	P09619
	Androst-4-Ene-3,17-Dione	SX12	PDGFRA	P16234
	Androst-4-Ene-3,17-Dione	SX12	FGFR1	P11362
	Androst-4-Ene-3,17-Dione	SX12	FGFR2	P21802
	Androst-4-Ene-3,17-Dione	SX12	FGFR3	P22607
	Androst-4-Ene-3,17-Dione	SX12	FGFR4	P22455
	Androst-4-Ene-3,17-Dione	SX12	c-Kit	P10721
	Androst-4-Ene-3,17-Dione	SX12	RET	P07949
	Androst-4-Ene-3,17-Dione	SX12	MVD	P53602
	Androst-4-Ene-3,17-Dione	SX12	DDR1	Q08345
	Androst-4-Ene-3,17-Dione	SX12	CCL2	P13500
	Androst-4-Ene-3,17-Dione	SX12	MET	P08581
	Androst-4-Ene-3,17-Dione	SX12	MKI67	P46013
	Androst-4-Ene-3,17-Dione	SX12	ADORA2A	P29274
	Androst-4-Ene-3,17-Dione	SX12	ADORA2B	P29275
	Androst-4-Ene-3,17-Dione	SX12	AMPD3	Q01432
	Androst-4-Ene-3,17-Dione	SX12	ANXA1	P04083
	Androst-4-Ene-3,17-Dione	SX12	AR	P10275
	Androst-4-Ene-3,17-Dione	SX12	ATM	Q13315
	Androst-4-Ene-3,17-Dione	SX12	CYP17A1	Q1HB44
	Androst-4-Ene-3,17-Dione	SX12	HAP1	P54257
	Androst-4-Ene-3,17-Dione	SX12	HDAC2	Q92769
	Androst-4-Ene-3,17-Dione	SX12	IDNK	Q5T6J7
	Androst-4-Ene-3,17-Dione	SX12	ITPR1	Q14643
	Androst-4-Ene-3,17-Dione	SX12	ITPR2	Q14571
	Androst-4-Ene-3,17-Dione	SX12	ITPR3	Q14573
	Androst-4-Ene-3,17-Dione	SX12	NR3C1	F5ATB8
	Androst-4-Ene-3,17-Dione	SX12	NT5E	P21589
	Androst-4-Ene-3,17-Dione	SX12	PDE11A	E9LCZ2
	Androst-4-Ene-3,17-Dione	SX12	PDE1A	Q9Y633
	Androst-4-Ene-3,17-Dione	SX12	PDE1B	B4DK72
	Androst-4-Ene-3,17-Dione	SX12	PDE2A	Q8IW54
	Androst-4-Ene-3,17-Dione	SX12	PDE3B	A7E2E5
	Androst-4-Ene-3,17-Dione	SX12	PDE4B	X5DNX5
	Androst-4-Ene-3,17-Dione	SX12	PDE4C	Q32MM7
	Androst-4-Ene-3,17-Dione	SX12	PDE5A	G5E9C5
	Androst-4-Ene-3,17-Dione	SX12	PDE6A	F1T0K3
	Androst-4-Ene-3,17-Dione	SX12	PDE7B	A1E5M1
	Androst-4-Ene-3,17-Dione	SX12	PGD	P52209
	Androst-4-Ene-3,17-Dione	SX12	PIK3CA	P42336
	Androst-4-Ene-3,17-Dione	SX12	PIK3CB	P42338
	Androst-4-Ene-3,17-Dione	SX12	PIK3CD	O00329
	Androst-4-Ene-3,17-Dione	SX12	PIK3R1	P27986
	Androst-4-Ene-3,17-Dione	SX12	POLA2	Q14181
	Androst-4-Ene-3,17-Dione	SX12	PRKDC	P78527
	Androst-4-Ene-3,17-Dione	SX12	PRLR	P16471
	Androst-4-Ene-3,17-Dione	SX12	RINT1	Q6NUQ1
	Androst-4-Ene-3,17-Dione	SX12	RIPK1	Q13546
	Androst-4-Ene-3,17-Dione	SX12	RYR1	P21817
	Androst-4-Ene-3,17-Dione	SX12	SRD5A1	P18405
	Androst-4-Ene-3,17-Dione	SX12	TACR2	P21452
	Androsterone	SX13	ABAT	P80404
	Androsterone	SX13	EGFR	P00533
	Androsterone	SX13	PDGFRB	P09619
	Androsterone	SX13	PDGFRA	P16234
	Androsterone	SX13	FGFR1	P11362
	Androsterone	SX13	FGFR2	P21802
	Androsterone	SX13	FGFR3	P22607
	Androsterone	SX13	FGFR4	P22455
	Androsterone	SX13	c-Kit	P10721
	Androsterone	SX13	RET	P07949
	Androsterone	SX13	MVD	P53602
	Androsterone	SX13	DDR1	Q08345
	Androsterone	SX13	CCL2	P13500
	Androsterone	SX13	MET	P08581
	Androsterone	SX13	MKI67	P46013
	Androsterone	SX13	ADH1C	P00326
	Androsterone	SX13	ADORA1	P30542
	Androsterone	SX13	AKR1C2	P52895
	Androsterone	SX13	AKR1D1	P51857
	Androsterone	SX13	ALDH5A1	X5DNC0
	Androsterone	SX13	AR	P10275
	Androsterone	SX13	CACNA1A	O00555
	Androsterone	SX13	CACNA1B	Q00975
	Androsterone	SX13	CACNA2D1	P54289
	Androsterone	SX13	CACNA2D2	Q9NY47
	Androsterone	SX13	CES1	P23141
	Androsterone	SX13	COX1	Q9B1K0
	Androsterone	SX13	COX2	Q9B1F9
	Androsterone	SX13	COX3	Q7GIM7
	Androsterone	SX13	COX4I1	P13073
	Androsterone	SX13	COX5A	P20674
	Androsterone	SX13	COX5B	P10606
	Androsterone	SX13	COX6A2	Q02221
	Androsterone	SX13	COX6B1	P14854
	Androsterone	SX13	COX6C	P09669
	Androsterone	SX13	COX7A1	P24310
	Androsterone	SX13	COX7B	P24311
	Androsterone	SX13	COX7C	Q96BR5
	Androsterone	SX13	COX8A	P10176
	Androsterone	SX13	ESRRG	P62508
	Androsterone	SX13	FECH	P22830
	Androsterone	SX13	GRIN1	Q05586
	Androsterone	SX13	GRIN2A	Q12879
	Androsterone	SX13	GRIN2B	Q13224
	Androsterone	SX13	GRIN2C	Q14957
	Androsterone	SX13	GRIN2D	O15399
	Androsterone	SX13	GRIN3A	Q8TCU5
	Androsterone	SX13	GRIN3B	O60391
	Androsterone	SX13	HDAC2	Q92769
	Androsterone	SX13	HDAC9	Q92769
	Androsterone	SX13	NR1H4	Q96RI1
	Androsterone	SX13	OGDH	Q02218
	Androsterone	SX13	PLA2G1B	P04054
	Androsterone	SX13	PLAT	P00750
	Androsterone	SX13	PLG	P00747
	Androsterone	SX13	SCN10A	Q9Y5Y9
	Androsterone	SX13	SCN11A	Q9UI33
	Androsterone	SX13	SCN1A	P35498
	Androsterone	SX13	SCN1B	Q07699
	Androsterone	SX13	SCN2A	Q99250
	Androsterone	SX13	SCN2B	O60939
	Androsterone	SX13	SCN3A	Q9NY46
	Androsterone	SX13	SCN3B	Q9NY72
	Androsterone	SX13	SCN4A	P35499
	Androsterone	SX13	SCN4B	Q8IWT1
	Androsterone	SX13	SCN5A	Q14524
	Androsterone	SX13	SCN7A	Q01118
	Androsterone	SX13	SCN8A	Q9UQD0
	Androsterone	SX13	SCN9A	Q15858
	Androsterone	SX13	SRD5A2	P31213
	Androsterone	SX13	TRPA1	O75762
	Androsterone	SX13	TRPM8	Q7Z2W7
	Androsterone	SX13	TRPV3	Q8NET8
	Androsterone	SX13	TYR	P14679
	Cholesterol	SX14	GC	P02774
	Cholesterol	SX14	PDGFRB	P09619
	Cholesterol	SX14	PDGFRA	P16234
	Cholesterol	SX14	FGFR1	P11362
	Cholesterol	SX14	FGFR2	P21802
	Cholesterol	SX14	FGFR3	P22607
	Cholesterol	SX14	FGFR4	P22455
	Cholesterol	SX14	c-Kit	P10721
	Cholesterol	SX14	RET	P07949
	Cholesterol	SX14	MVD	P53602
	Cholesterol	SX14	DDR1	Q08345
	Cholesterol	SX14	CCL2	P13500
	Cholesterol	SX14	MET	P08581
	Cholesterol	SX14	MKI67	P46013
	Cholesterol	SX14	SNW1	Q13573
	Cholesterol	SX14	VDR	P11473
	Cyclotetradecan-1-One	SX15	ABAT	P80404
	Cyclotetradecan-1-One	SX15	PDGFRB	P09619
	Cyclotetradecan-1-One	SX15	PDGFRA	P16234
	Cyclotetradecan-1-One	SX15	FGFR1	P11362
	Cyclotetradecan-1-One	SX15	FGFR2	P21802
	Cyclotetradecan-1-One	SX15	FGFR3	P22607
	Cyclotetradecan-1-One	SX15	FGFR4	P22455
	Cyclotetradecan-1-One	SX15	c-Kit	P10721
	Cyclotetradecan-1-One	SX15	RET	P07949
	Cyclotetradecan-1-One	SX15	MVD	P53602
	Cyclotetradecan-1-One	SX15	DDR1	Q08345
	Cyclotetradecan-1-One	SX15	CCL2	P13500
	Cyclotetradecan-1-One	SX15	MET	P08581
	Cyclotetradecan-1-One	SX15	MKI67	P46013
	Cyclotetradecan-1-One	SX15	AKR1D1	P51857
	Cyclotetradecan-1-One	SX15	ALDH5A1	X5DNC0
	Cyclotetradecan-1-One	SX15	HDAC2	Q92769
	Cyclotetradecan-1-One	SX15	HDAC9	Q92769
	Cyclotetradecan-1-One	SX15	OGDH	Q02218
	Cyclotetradecan-1-One	SX15	SCN10A	Q9Y5Y9
	Cyclotetradecan-1-One	SX15	SCN11A	Q9UI33
	Cyclotetradecan-1-One	SX15	SCN1A	P35498
	Cyclotetradecan-1-One	SX15	SCN1B	Q07699
	Cyclotetradecan-1-One	SX15	SCN2A	Q99250
	Cyclotetradecan-1-One	SX15	SCN2B	O60939
	Cyclotetradecan-1-One	SX15	SCN3A	Q9NY46
	Cyclotetradecan-1-One	SX15	SCN3B	Q9NY72
	Cyclotetradecan-1-One	SX15	SCN4A	P35499
	Cyclotetradecan-1-One	SX15	SCN4B	Q8IWT1
	Cyclotetradecan-1-One	SX15	SCN5A	Q14524
	Cyclotetradecan-1-One	SX15	SCN7A	Q01118
	Cyclotetradecan-1-One	SX15	SCN8A	Q9UQD0
	Cyclotetradecan-1-One	SX15	SCN9A	Q15858
	Cyclotetradecan-1-One	SX15	SRD5A2	P31213
	Cyclotetradecan-1-One	SX15	TYR	P14679
	Cyclovirobuxine	SX16	CHRNA2	Q15822
	Cyclovirobuxine	SX16	MGAM	P05164
	Cyclovirobuxine	SX16	PDGFRB	P09619
	Cyclovirobuxine	SX16	PDGFRA	P16234
	Cyclovirobuxine	SX16	FGFR1	P11362
	Cyclovirobuxine	SX16	FGFR2	P21802
	Cyclovirobuxine	SX16	FGFR3	P22607
	Cyclovirobuxine	SX16	FGFR4	P22455
	Cyclovirobuxine	SX16	c-Kit	P10721
	Cyclovirobuxine	SX16	RET	P07949
	Cyclovirobuxine	SX16	MVD	P53602
	Cyclovirobuxine	SX16	DDR1	Q08345
	Cyclovirobuxine	SX16	CCL2	P13500
	Cyclovirobuxine	SX16	MET	P08581
	Cyclovirobuxine	SX16	MKI67	P46013
	Cyclovirobuxine	SX16	SLC18A2	Q05940
	Cyclovirobuxine	SX16	TAAR1	Q96RJ0
	Decamine	SX17	ACACA	Q13085
	Decamine	SX17	ACACB	O00763
	Decamine	SX17	EGFR	P00533
	Decamine	SX17	PDGFRB	P09619
	Decamine	SX17	PDGFRA	P16234
	Decamine	SX17	FGFR1	P11362
	Decamine	SX17	FGFR2	P21802
	Decamine	SX17	FGFR3	P22607
	Decamine	SX17	FGFR4	P22455
	Decamine	SX17	c-Kit	P10721
	Decamine	SX17	RET	P07949
	Decamine	SX17	MVD	P53602
	Decamine	SX17	DDR1	Q08345
	Decamine	SX17	CCL2	P13500
	Decamine	SX17	MET	P08581
	Decamine	SX17	MKI67	P46013
	Decamine	SX17	ACTN2	P35609
	Decamine	SX17	ADRA1A	P35348
	Decamine	SX17	ADRA2B	P18089
	Decamine	SX17	ADRA2C	P18825
	Decamine	SX17	ADRB1	P08588
	Decamine	SX17	ADRB2	P07550
	Decamine	SX17	AGTR1	P30556
	Decamine	SX17	AOC2	O75106
	Decamine	SX17	AOC3	Q16853
	Decamine	SX17	APRT	H3BQB1
	Decamine	SX17	CALCOCO2	Q13137
	Decamine	SX17	CHRNA7	P36544
	Decamine	SX17	HPRT1	P00492
	Decamine	SX17	HRH1	P35367
	Decamine	SX17	HSP90AB1	P08238
	Decamine	SX17	HTR2A	P28223
	Decamine	SX17	HTR2C	P28335
	Decamine	SX17	HTR7	P34969
	Decamine	SX17	KCNJ1	O60928
	Decamine	SX17	KCNJ8	Q15842
	Decamine	SX17	PHKG2	P15735
	Decamine	SX17	PNP	P00491
	Decamine	SX17	PRKAA1	Q13131
	Decamine	SX17	PRKAA2	P54646
	Decamine	SX17	SCNN1A	P37088
	Decamine	SX17	SCNN1B	P51168
	Decamine	SX17	SCNN1D	P51172
	Decamine	SX17	SCT	P09683
	Decamine	SX17	SLC22A1	O15245
	Decamine	SX17	TLR7	Q9NYK1
	Decamine	SX17	TLR8	Q9NR97
	Decamine	SX17	UGCG	Q16739
	Estragole	SX18	CACNA1C	Q13936
	Estragole	SX18	DHFR	P00374
	Estragole	SX18	PDGFRB	P09619
	Estragole	SX18	PDGFRA	P16234
	Estragole	SX18	FGFR1	P11362
	Estragole	SX18	FGFR2	P21802
	Estragole	SX18	FGFR3	P22607
	Estragole	SX18	FGFR4	P22455
	Estragole	SX18	c-Kit	P10721
	Estragole	SX18	RET	P07949
	Estragole	SX18	MVD	P53602
	Estragole	SX18	DDR1	Q08345
	Estragole	SX18	CCL2	P13500
	Estragole	SX18	MET	P08581
	Estragole	SX18	MKI67	P46013
	Estragole	SX18	DHFRL1	Q86XF0
	Estragole	SX18	DMTN	Q08495
	Estragole	SX18	KCNMA1	Q12791
	Estragole	SX18	PDE2A	Q8IW54
	Estragole	SX18	PDE3A	Q14432
	Estragole	SX18	PDE3B	A7E2E5
	Estragole	SX18	PDE4A	K7ENX7
	Estragole	SX18	SHMT1	P34896
	Estragole	SX18	TRDMT1	B0YJ06
	Estragole	SX18	TYMS	Q53Y97
	Muscol	SX19	ABAT	P80404
	Muscol	SX19	PDGFRB	P09619
	Muscol	SX19	PDGFRA	P16234
	Muscol	SX19	FGFR1	P11362
	Muscol	SX19	FGFR2	P21802
	Muscol	SX19	FGFR3	P22607
	Muscol	SX19	FGFR4	P22455
	Muscol	SX19	c-Kit	P10721
	Muscol	SX19	RET	P07949
	Muscol	SX19	MVD	P53602
	Muscol	SX19	DDR1	Q08345
	Muscol	SX19	CCL2	P13500
	Muscol	SX19	MET	P08581
	Muscol	SX19	MKI67	P46013
	Muscol	SX19	AKR1D1	P51857
	Muscol	SX19	ALDH5A1	X5DNC0
	Muscol	SX19	HDAC2	Q92769
	Muscol	SX19	HDAC9	Q92769
	Muscol	SX19	KCNK4	Q9NYG8
	Muscol	SX19	OGDH	Q02218
	Muscol	SX19	SCN10A	Q9Y5Y9
	Muscol	SX19	SCN11A	Q9UI33
	Muscol	SX19	SCN1A	P35498
	Muscol	SX19	SCN1B	Q07699
	Muscol	SX19	SCN2A	Q99250
	Muscol	SX19	SCN2B	O60939
	Muscol	SX19	SCN3A	Q9NY46
	Muscol	SX19	SCN3B	Q9NY72
	Muscol	SX19	SCN4A	P35499
	Muscol	SX19	SCN4B	Q8IWT1
	Muscol	SX19	SCN5A	Q14524
	Muscol	SX19	SCN7A	Q01118
	Muscol	SX19	SCN8A	Q9UQD0
	Muscol	SX19	SCN9A	Q15858
	Muscol	SX19	SRD5A2	P31213
	Muscol	SX19	TRPA1	O75762
	Muscol	SX19	TRPM8	Q7Z2W7
	Muscol	SX19	TRPV3	Q8NET8
	Muscol	SX19	TYR	P14679
	Muscone	SX20	ABAT	P80404
	Muscone	SX20	PDGFRB	P09619
	Muscone	SX20	PDGFRA	P16234
	Muscone	SX20	FGFR1	P11362
	Muscone	SX20	FGFR2	P21802
	Muscone	SX20	FGFR3	P22607
	Muscone	SX20	FGFR4	P22455
	Muscone	SX20	c-Kit	P10721
	Muscone	SX20	RET	P07949
	Muscone	SX20	MVD	P53602
	Muscone	SX20	DDR1	Q08345
	Muscone	SX20	CCL2	P13500
	Muscone	SX20	MET	P08581
	Muscone	SX20	MKI67	P46013
	Muscone	SX20	AKR1D1	P51857
	Muscone	SX20	ALDH5A1	X5DNC0
	Muscone	SX20	HDAC2	Q92769
	Muscone	SX20	HDAC9	Q92769
	Muscone	SX20	OGDH	Q02218
	Muscone	SX20	SCN10A	Q9Y5Y9
	Muscone	SX20	SCN11A	Q9UI33
	Muscone	SX20	SCN1A	P35498
	Muscone	SX20	SCN1B	Q07699
	Muscone	SX20	SCN2A	Q99250
	Muscone	SX20	SCN2B	O60939
	Muscone	SX20	SCN3A	Q9NY46
	Muscone	SX20	SCN3B	Q9NY72
	Muscone	SX20	SCN4A	P35499
	Muscone	SX20	SCN4B	Q8IWT1
	Muscone	SX20	SCN5A	Q14524
	Muscone	SX20	SCN7A	Q01118
	Muscone	SX20	SCN8A	Q9UQD0
	Muscone	SX20	SCN9A	Q15858
	Muscone	SX20	SRD5A2	P31213
	Muscone	SX20	TYR	P14679
	Muscopyridine	SX21	F2	P00734
	Muscopyridine	SX21	GABRB2	P47870
	Muscopyridine	SX21	PDGFRB	P09619
	Muscopyridine	SX21	PDGFRA	P16234
	Muscopyridine	SX21	FGFR1	P11362
	Muscopyridine	SX21	FGFR2	P21802
	Muscopyridine	SX21	FGFR3	P22607
	Muscopyridine	SX21	FGFR4	P22455
	Muscopyridine	SX21	c-Kit	P10721
	Muscopyridine	SX21	RET	P07949
	Muscopyridine	SX21	MVD	P53602
	Muscopyridine	SX21	DDR1	Q08345
	Muscopyridine	SX21	CCL2	P13500
	Muscopyridine	SX21	MET	P08581
	Muscopyridine	SX21	MKI67	P46013
	Muscopyridine	SX21	GABRB3	P28472
	Muscopyridine	SX21	GPR27	F1DAM3
	Musennin	SX22	ATP1A1	P05023
	Musennin	SX22	GABRB3	P28472
	Musennin	SX22	PDGFRB	P09619
	Musennin	SX22	PDGFRA	P16234
	Musennin	SX22	FGFR1	P11362
	Musennin	SX22	FGFR2	P21802
	Musennin	SX22	FGFR3	P22607
	Musennin	SX22	FGFR4	P22455
	Musennin	SX22	c-Kit	P10721
	Musennin	SX22	RET	P07949
	Musennin	SX22	MVD	P53602
	Musennin	SX22	DDR1	Q08345
	Musennin	SX22	CCL2	P13500
	Musennin	SX22	MET	P08581
	Musennin	SX22	MKI67	P46013
	Musennin	SX22	GLRA3	O75311
	Musennin	SX22	NR3C1	F5ATB8
	Normuscone	SX23	ABAT	P80404
	Normuscone	SX23	PDGFRB	P09619
	Normuscone	SX23	PDGFRA	P16234
	Normuscone	SX23	FGFR1	P11362
	Normuscone	SX23	FGFR2	P21802
	Normuscone	SX23	FGFR3	P22607
	Normuscone	SX23	FGFR4	P22455
	Normuscone	SX23	c-Kit	P10721
	Normuscone	SX23	RET	P07949
	Normuscone	SX23	MVD	P53602
	Normuscone	SX23	DDR1	Q08345
	Normuscone	SX23	CCL2	P13500
	Normuscone	SX23	MET	P08581
	Normuscone	SX23	MKI67	P46013
	Normuscone	SX23	AKR1D1	P51857
	Normuscone	SX23	ALDH5A1	X5DNC0
	Normuscone	SX23	HDAC2	Q92769
	Normuscone	SX23	HDAC9	Q92769
	Normuscone	SX23	OGDH	Q02218
	Normuscone	SX23	SCN10A	Q9Y5Y9
	Normuscone	SX23	SCN11A	Q9UI33
	Normuscone	SX23	SCN1A	P35498
	Normuscone	SX23	SCN1B	Q07699
	Normuscone	SX23	SCN2A	Q99250
	Normuscone	SX23	SCN2B	O60939
	Normuscone	SX23	SCN3A	Q9NY46
	Normuscone	SX23	SCN3B	Q9NY72
	Normuscone	SX23	SCN4A	P35499
	Normuscone	SX23	SCN4B	Q8IWT1
	Normuscone	SX23	SCN5A	Q14524
	Normuscone	SX23	SCN7A	Q01118
	Normuscone	SX23	SCN8A	Q9UQD0
	Normuscone	SX23	SCN9A	Q15858
	Normuscone	SX23	SRD5A2	P31213
	Normuscone	SX23	TYR	P14679
	Testosterone	SX24	ANXA1	P04083
	Testosterone	SX24	AR	P10275
	Testosterone	SX24	EGFR	P00533
	Testosterone	SX24	PDGFRB	P09619
	Testosterone	SX24	PDGFRA	P16234
	Testosterone	SX24	FGFR1	P11362
	Testosterone	SX24	FGFR2	P21802
	Testosterone	SX24	FGFR3	P22607
	Testosterone	SX24	FGFR4	P22455
	Testosterone	SX24	c-Kit	P10721
	Testosterone	SX24	RET	P07949
	Testosterone	SX24	MVD	P53602
	Testosterone	SX24	DDR1	Q08345
	Testosterone	SX24	CCL2	P13500
	Testosterone	SX24	MET	P08581
	Testosterone	SX24	MKI67	P46013
	Testosterone	SX24	ATP1A1	P05023
	Testosterone	SX24	CYP17A1	Q1HB44
	Testosterone	SX24	ELOVL4	Q9GZR5
	Testosterone	SX24	F12	P00748
	Testosterone	SX24	FADS1	I3ZNH3
	Testosterone	SX24	HSD11B1	X5D2L1
	Testosterone	SX24	NOTCH2	Q04721
	Testosterone	SX24	NR3C1	F5ATB8
	Testosterone	SX24	NR3C2	B0ZBF6
	Testosterone	SX24	PRLR	P16471
	Testosterone	SX24	PTGS1	P23219
	Testosterone	SX24	PTGS2	P35354
	Testosterone	SX24	SLC8A1	P32418
	Testosterone	SX24	SRD5A1	P18405
	Testosterone	SX24	TRPV1	Q8NER1

## Sheet: Sheet3
SX1	P08183
SX1	P21439
SX1	A1LUE4
SX1	P09917
SX1	P10275
SX1	P15514
SX1	Q1HB44
SX1	P09172
SX1	P21728
SX1	P14416
SX1	P35462
SX1	P21917
SX1	P21918
SX1	A0A3G1VCY8
SX1	O95718
SX1	P62508
SX1	P21802
SX1	Q99527
SX1	D6RA34
SX1	P34969
SX1	Q9UJU2
SX1	Q15648
SX1	Q99801
SX1	A0A2R8YDS4
SX1	A6NNU8
SX1	B0ZBF6
SX1	D2CGC9
SX1	A0A5F9ZI09
SX1	P35372
SX1	A0A087WXR4
SX1	P34995
SX1	P43116
SX1	P43115
SX1	P35408
SX1	Q15465
SX1	P11166
SX1	P23975
SX1	Q01959
SX1	P31645
SX1	U5XJZ1
SX1	Q92754
SX1	P01137
SX1	O15405
SX1	O15164
SX1	P11473
SX1	P00533
SX2	P47870
SX2	P28472
SX2	P16234
SX2	P09619
SX2	P11362
SX2	P21802
SX2	P22607
SX2	P22455
SX2	P10721
SX2	P07949
SX2	P53602
SX2	Q08345
SX2	P13500
SX2	P08581
SX2	P46013
SX3	P00734
SX3	P47870
SX3	P28472
SX3	F1DAM3
SX3	P16234
SX3	P09619
SX3	P11362
SX3	P21802
SX3	P22607
SX3	P22455
SX3	P10721
SX3	P07949
SX3	P53602
SX3	Q08345
SX3	P13500
SX3	P08581
SX3	P46013
SX4	P00734
SX4	P16234
SX4	P09619
SX4	P11362
SX4	P21802
SX4	P22607
SX4	P22455
SX4	P10721
SX4	P07949
SX4	P53602
SX4	Q08345
SX4	P13500
SX4	P08581
SX4	P46013
SX5	F1DAM3
SX5	P16234
SX5	P09619
SX5	P11362
SX5	P21802
SX5	P22607
SX5	P22455
SX5	P10721
SX5	P07949
SX5	P53602
SX5	Q08345
SX5	P13500
SX5	P08581
SX5	P46013
SX6	P16234
SX6	P09619
SX6	P11362
SX6	P21802
SX6	P22607
SX6	P22455
SX6	P10721
SX6	P07949
SX6	P53602
SX6	Q08345
SX6	P13500
SX6	P08581
SX6	P46013
SX6	Q04828
SX6	P52895
SX6	P09917
SX6	P02652
SX6	O15111
SX6	P37059
SX6	O14920
SX6	P35225
SX6	P01584
SX6	P05164
SX6	Q9NZK7
SX6	E9PFV2
SX6	P23219
SX6	P35354
SX6	O75635
SX6	P05121
SX7	P09619
SX7	P00533
SX7	P16234
SX7	P11362
SX7	P21802
SX7	P22607
SX7	P22455
SX7	P10721
SX7	P07949
SX7	P53602
SX7	Q08345
SX7	P13500
SX7	P08581
SX7	P46013
SX7	P80404
SX7	A0A0S2Z3P9
SX7	P00326
SX7	P30542
SX7	P52895
SX7	P51857
SX7	X5DNC0
SX7	P10275
SX7	O00555
SX7	Q00975
SX7	P54289
SX7	Q9NY47
SX7	P23141
SX7	Q9B1K0
SX7	Q9B1F9
SX7	Q7GIM7
SX7	P13073
SX7	P20674
SX7	P10606
SX7	Q02221
SX7	P14854
SX7	P09669
SX7	P24310
SX7	P24311
SX7	Q96BR5
SX7	P10176
SX7	P62508
SX7	P22830
SX7	Q05586
SX7	Q12879
SX7	Q13224
SX7	Q14957
SX7	O15399
SX7	Q8TCU5
SX7	O60391
SX7	Q92769
SX7	Q92769
SX7	Q96RI1
SX7	Q02218
SX7	A0A5F9ZI09
SX7	P04054
SX7	P00750
SX7	P00747
SX7	Q9Y5Y9
SX7	Q9UI33
SX7	P35498
SX7	Q07699
SX7	Q99250
SX7	O60939
SX7	Q9NY46
SX7	Q9NY72
SX7	P35499
SX7	Q8IWT1
SX7	Q14524
SX7	Q01118
SX7	Q9UQD0
SX7	Q15858
SX7	P31213
SX7	O75762
SX7	Q7Z2W7
SX7	Q8NET8
SX7	P14679
SX7	A0A0S2Z3P9
SX7	P00533
SX7	P00326
SX7	P30542
SX7	P52895
SX7	P51857
SX7	X5DNC0
SX7	O00555
SX7	Q00975
SX7	P54289
SX7	Q9NY47
SX7	Q9B1K0
SX7	Q9B1F9
SX7	P13073
SX7	P20674
SX7	P10606
SX7	P14854
SX7	P09669
SX7	P24310
SX7	P24311
SX7	P10176
SX7	P62508
SX7	P22830
SX7	Q05586
SX7	Q12879
SX7	Q13224
SX7	Q14957
SX7	O15399
SX7	Q8TCU5
SX7	O60391
SX7	Q92769
SX7	Q92769
SX7	Q02218
SX7	A0A5F9ZI09
SX7	P04054
SX7	P00750
SX7	P00747
SX7	Q9Y5Y9
SX7	Q9UI33
SX7	P35498
SX7	Q07699
SX7	Q99250
SX7	O60939
SX7	Q9NY46
SX7	Q9NY72
SX7	P35499
SX7	Q8IWT1
SX7	Q14524
SX7	Q01118
SX7	Q9UQD0
SX7	Q15858
SX7	P31213
SX7	O75762
SX7	Q7Z2W7
SX7	Q8NET8
SX7	P14679
SX8	P09619
SX8	P16234
SX8	P11362
SX8	P21802
SX8	P22607
SX8	P22455
SX8	P10721
SX8	P07949
SX8	P53602
SX8	Q08345
SX8	P13500
SX8	P08581
SX8	P46013
SX8	P80404
SX8	A0A0S2Z3P9
SX8	P51857
SX8	X5DNC0
SX8	Q92769
SX8	Q92769
SX8	Q02218
SX8	Q9Y5Y9
SX8	Q9UI33
SX8	P35498
SX8	Q07699
SX8	Q99250
SX8	O60939
SX8	Q9NY46
SX8	Q9NY72
SX8	P35499
SX8	Q8IWT1
SX8	Q14524
SX8	Q01118
SX8	Q9UQD0
SX8	Q15858
SX8	P31213
SX8	P14679
SX9	P00813
SX9	P30542
SX9	P09619
SX9	P16234
SX9	P11362
SX9	P21802
SX9	P22607
SX9	P22455
SX9	P10721
SX9	P07949
SX9	P53602
SX9	Q08345
SX9	P13500
SX9	P08581
SX9	P46013
SX9	P00533
SX9	P29274
SX9	P29275
SX9	Q01432
SX9	P10275
SX9	Q13315
SX9	P49238
SX9	Q1HB44
SX9	Q9GZR5
SX9	A0A3G1VCY8
SX9	P00748
SX9	I3ZNH3
SX9	P54257
SX9	Q92769
SX9	Q5T6J7
SX9	Q14643
SX9	Q14571
SX9	Q14573
SX9	B0ZBF6
SX9	P21589
SX9	A0A5F9ZI09
SX9	A0A3F2YP58
SX9	E9LCZ2
SX9	Q9Y633
SX9	B4DK72
SX9	A0A0A0MS69
SX9	Q8IW54
SX9	Q14432
SX9	A7E2E5
SX9	K7ENX7
SX9	X5DNX5
SX9	Q32MM7
SX9	A0A1B0GW84
SX9	G5E9C5
SX9	F1T0K3
SX9	P35913
SX9	P51160
SX9	Q13946
SX9	A1E5M1
SX9	A0A024RC53
SX9	A0A2R8Y4E6
SX9	A0A0S2Z4T6
SX9	P52209
SX9	A0A087WXR4
SX9	P42336
SX9	P42338
SX9	O00329
SX9	P27986
SX9	Q14181
SX9	P78527
SX9	P23219
SX9	P35354
SX9	Q6NUQ1
SX9	Q13546
SX9	P21817
SX9	P32418
SX9	P21452
SX9	Q8NER1
SX9	P00813
SX9	P30542
SX9	P00533
SX9	P29274
SX9	P29275
SX9	Q01432
SX9	P10275
SX9	Q13315
SX9	P49238
SX9	Q1HB44
SX9	Q9GZR5
SX9	A0A3G1VCY8
SX9	P00748
SX9	I3ZNH3
SX9	P54257
SX9	Q92769
SX9	Q5T6J7
SX9	Q14643
SX9	Q14571
SX9	Q14573
SX9	B0ZBF6
SX9	P21589
SX9	A0A5F9ZI09
SX9	A0A3F2YP58
SX9	E9LCZ2
SX9	Q9Y633
SX9	B4DK72
SX9	A0A0A0MS69
SX9	Q8IW54
SX9	Q14432
SX9	A7E2E5
SX9	K7ENX7
SX9	X5DNX5
SX9	Q32MM7
SX9	A0A1B0GW84
SX9	G5E9C5
SX9	F1T0K3
SX9	P35913
SX9	P51160
SX9	Q13946
SX9	A1E5M1
SX9	A0A024RC53
SX9	A0A2R8Y4E6
SX9	A0A0S2Z4T6
SX9	P52209
SX9	A0A087WXR4
SX9	P42336
SX9	P42338
SX9	O00329
SX9	P27986
SX9	Q14181
SX9	P78527
SX9	P23219
SX9	P35354
SX9	Q6NUQ1
SX9	Q13546
SX9	P21817
SX9	P32418
SX9	P21452
SX9	Q8NER1
SX10	P00813
SX10	P30542
SX10	P09619
SX10	P16234
SX10	P11362
SX10	P21802
SX10	P22607
SX10	P22455
SX10	P10721
SX10	P07949
SX10	P53602
SX10	Q08345
SX10	P13500
SX10	P08581
SX10	P46013
SX10	P29274
SX10	P29275
SX10	P0DMS8
SX10	P35368
SX10	Q494W8
SX10	P43681
SX10	P36544
SX10	Q9UGM1
SX10	P49238
SX10	P34913
SX10	P14867
SX10	P47869
SX10	P34903
SX10	P48169
SX10	P31644
SX10	Q16445
SX10	P18505
SX10	P47870
SX10	P28472
SX10	O14764
SX10	P78334
SX10	P18507
SX10	Q99928
SX10	Q9UN88
SX10	P42262
SX10	GRIK2
SX10	Q05586
SX10	Q12879
SX10	Q13224
SX10	Q14957
SX10	O15399
SX10	Q8TCU5
SX10	O60391
SX10	P54257
SX10	K7ENX7
SX10	X5DNX5
SX10	A0A1B0GW84
SX10	Q13546
SX10	P21452
SX11	P09917
SX11	A0A3G1VCY8
SX11	P00533
SX11	P09619
SX11	P16234
SX11	P11362
SX11	P21802
SX11	P22607
SX11	P22455
SX11	P10721
SX11	P07949
SX11	P53602
SX11	Q08345
SX11	P13500
SX11	P08581
SX11	P46013
SX11	Q92731
SX11	O75469
SX11	D2CGC9
SX11	A0A5F9ZI09
SX11	P35372
SX12	P00813
SX12	P30542
SX12	P09619
SX12	P16234
SX12	P11362
SX12	P21802
SX12	P22607
SX12	P22455
SX12	P10721
SX12	P07949
SX12	P53602
SX12	Q08345
SX12	P13500
SX12	P08581
SX12	P46013
SX12	P29274
SX12	P29275
SX12	Q01432
SX12	P04083
SX12	P10275
SX12	Q13315
SX12	Q1HB44
SX12	A0A3G1VCY8
SX12	P54257
SX12	Q92769
SX12	Q5T6J7
SX12	Q14643
SX12	Q14571
SX12	Q14573
SX12	F5ATB8
SX12	P21589
SX12	A0A5F9ZI09
SX12	A0A3F2YP58
SX12	E9LCZ2
SX12	Q9Y633
SX12	B4DK72
SX12	A0A0A0MS69
SX12	Q8IW54
SX12	A7E2E5
SX12	X5DNX5
SX12	Q32MM7
SX12	A0A1B0GW84
SX12	G5E9C5
SX12	F1T0K3
SX12	A1E5M1
SX12	A0A024RC53
SX12	A0A2R8Y4E6
SX12	A0A0S2Z4T6
SX12	P52209
SX12	A0A087WXR4
SX12	P42336
SX12	P42338
SX12	O00329
SX12	P27986
SX12	Q14181
SX12	P78527
SX12	P16471
SX12	Q6NUQ1
SX12	Q13546
SX12	P21817
SX12	P18405
SX12	P21452
SX13	P80404
SX13	A0A0S2Z3P9
SX13	P00533
SX13	P09619
SX13	P16234
SX13	P11362
SX13	P21802
SX13	P22607
SX13	P22455
SX13	P10721
SX13	P07949
SX13	P53602
SX13	Q08345
SX13	P13500
SX13	P08581
SX13	P46013
SX13	P00326
SX13	P30542
SX13	P52895
SX13	P51857
SX13	X5DNC0
SX13	P10275
SX13	O00555
SX13	Q00975
SX13	P54289
SX13	Q9NY47
SX13	P23141
SX13	Q9B1K0
SX13	Q9B1F9
SX13	Q7GIM7
SX13	P13073
SX13	P20674
SX13	P10606
SX13	Q02221
SX13	P14854
SX13	P09669
SX13	P24310
SX13	P24311
SX13	Q96BR5
SX13	P10176
SX13	P62508
SX13	P22830
SX13	Q05586
SX13	Q12879
SX13	Q13224
SX13	Q14957
SX13	O15399
SX13	Q8TCU5
SX13	O60391
SX13	Q92769
SX13	Q92769
SX13	Q96RI1
SX13	Q02218
SX13	A0A5F9ZI09
SX13	P04054
SX13	P00750
SX13	P00747
SX13	Q9Y5Y9
SX13	Q9UI33
SX13	P35498
SX13	Q07699
SX13	Q99250
SX13	O60939
SX13	Q9NY46
SX13	Q9NY72
SX13	P35499
SX13	Q8IWT1
SX13	Q14524
SX13	Q01118
SX13	Q9UQD0
SX13	Q15858
SX13	P31213
SX13	O75762
SX13	Q7Z2W7
SX13	Q8NET8
SX13	P14679
SX14	A0A3G1VCY8
SX14	P02774
SX14	P09619
SX14	P16234
SX14	P11362
SX14	P21802
SX14	P22607
SX14	P22455
SX14	P10721
SX14	P07949
SX14	P53602
SX14	Q08345
SX14	P13500
SX14	P08581
SX14	P46013
SX14	A0A087WXR4
SX14	Q13573
SX14	P11473
SX15	P80404
SX15	A0A0S2Z3P9
SX15	P09619
SX15	P16234
SX15	P11362
SX15	P21802
SX15	P22607
SX15	P22455
SX15	P10721
SX15	P07949
SX15	P53602
SX15	Q08345
SX15	P13500
SX15	P08581
SX15	P46013
SX15	P51857
SX15	X5DNC0
SX15	Q92769
SX15	Q92769
SX15	Q02218
SX15	Q9Y5Y9
SX15	Q9UI33
SX15	P35498
SX15	Q07699
SX15	Q99250
SX15	O60939
SX15	Q9NY46
SX15	Q9NY72
SX15	P35499
SX15	Q8IWT1
SX15	Q14524
SX15	Q01118
SX15	Q9UQD0
SX15	Q15858
SX15	P31213
SX15	P14679
SX16	Q15822
SX16	P05164
SX16	P09619
SX16	P16234
SX16	P11362
SX16	P21802
SX16	P22607
SX16	P22455
SX16	P10721
SX16	P07949
SX16	P53602
SX16	Q08345
SX16	P13500
SX16	P08581
SX16	P46013
SX16	Q05940
SX16	Q96RJ0
SX17	Q13085
SX17	O00763
SX17	P00533
SX17	P09619
SX17	P16234
SX17	P11362
SX17	P21802
SX17	P22607
SX17	P22455
SX17	P10721
SX17	P07949
SX17	P53602
SX17	Q08345
SX17	P13500
SX17	P08581
SX17	P46013
SX17	P35609
SX17	P35348
SX17	P18089
SX17	P18825
SX17	P08588
SX17	P07550
SX17	P30556
SX17	O75106
SX17	Q16853
SX17	H3BQB1
SX17	Q13137
SX17	P36544
SX17	P00492
SX17	P35367
SX17	P08238
SX17	P28223
SX17	P28335
SX17	P34969
SX17	O60928
SX17	Q15842
SX17	P15735
SX17	P00491
SX17	Q13131
SX17	P54646
SX17	P37088
SX17	P51168
SX17	P51172
SX17	P09683
SX17	O15245
SX17	Q9NYK1
SX17	Q9NR97
SX17	Q16739
SX18	Q13936
SX18	P00374
SX18	P09619
SX18	P16234
SX18	P11362
SX18	P21802
SX18	P22607
SX18	P22455
SX18	P10721
SX18	P07949
SX18	P53602
SX18	Q08345
SX18	P13500
SX18	P08581
SX18	P46013
SX18	Q86XF0
SX18	Q08495
SX18	Q12791
SX18	A0A3F2YP58
SX18	Q8IW54
SX18	Q14432
SX18	A7E2E5
SX18	K7ENX7
SX18	P34896
SX18	B0YJ06
SX18	Q53Y97
SX19	P80404
SX19	A0A0S2Z3P9
SX19	P09619
SX19	P16234
SX19	P11362
SX19	P21802
SX19	P22607
SX19	P22455
SX19	P10721
SX19	P07949
SX19	P53602
SX19	Q08345
SX19	P13500
SX19	P08581
SX19	P46013
SX19	P51857
SX19	X5DNC0
SX19	Q92769
SX19	Q92769
SX19	Q9NYG8
SX19	Q02218
SX19	A0A5F9ZI09
SX19	Q9Y5Y9
SX19	Q9UI33
SX19	P35498
SX19	Q07699
SX19	Q99250
SX19	O60939
SX19	Q9NY46
SX19	Q9NY72
SX19	P35499
SX19	Q8IWT1
SX19	Q14524
SX19	Q01118
SX19	Q9UQD0
SX19	Q15858
SX19	P31213
SX19	O75762
SX19	Q7Z2W7
SX19	Q8NET8
SX19	P14679
SX20	P80404
SX20	A0A0S2Z3P9
SX20	P09619
SX20	P16234
SX20	P11362
SX20	P21802
SX20	P22607
SX20	P22455
SX20	P10721
SX20	P07949
SX20	P53602
SX20	Q08345
SX20	P13500
SX20	P08581
SX20	P46013
SX20	P51857
SX20	X5DNC0
SX20	Q92769
SX20	Q92769
SX20	Q02218
SX20	Q9Y5Y9
SX20	Q9UI33
SX20	P35498
SX20	Q07699
SX20	Q99250
SX20	O60939
SX20	Q9NY46
SX20	Q9NY72
SX20	P35499
SX20	Q8IWT1
SX20	Q14524
SX20	Q01118
SX20	Q9UQD0
SX20	Q15858
SX20	P31213
SX20	P14679
SX21	P00734
SX21	P47870
SX21	P09619
SX21	P16234
SX21	P11362
SX21	P21802
SX21	P22607
SX21	P22455
SX21	P10721
SX21	P07949
SX21	P53602
SX21	Q08345
SX21	P13500
SX21	P08581
SX21	P46013
SX21	P28472
SX21	F1DAM3
SX22	P05023
SX22	P28472
SX22	P09619
SX22	P16234
SX22	P11362
SX22	P21802
SX22	P22607
SX22	P22455
SX22	P10721
SX22	P07949
SX22	P53602
SX22	Q08345
SX22	P13500
SX22	P08581
SX22	P46013
SX22	O75311
SX22	F5ATB8
SX23	P80404
SX23	A0A0S2Z3P9
SX23	P09619
SX23	P16234
SX23	P11362
SX23	P21802
SX23	P22607
SX23	P22455
SX23	P10721
SX23	P07949
SX23	P53602
SX23	Q08345
SX23	P13500
SX23	P08581
SX23	P46013
SX23	P51857
SX23	X5DNC0
SX23	Q92769
SX23	Q92769
SX23	Q02218
SX23	Q9Y5Y9
SX23	Q9UI33
SX23	P35498
SX23	Q07699
SX23	Q99250
SX23	O60939
SX23	Q9NY46
SX23	Q9NY72
SX23	P35499
SX23	Q8IWT1
SX23	Q14524
SX23	Q01118
SX23	Q9UQD0
SX23	Q15858
SX23	P31213
SX23	P14679
SX24	P04083
SX24	P10275
SX24	P00533
SX24	P09619
SX24	P16234
SX24	P11362
SX24	P21802
SX24	P22607
SX24	P22455
SX24	P10721
SX24	P07949
SX24	P53602
SX24	Q08345
SX24	P13500
SX24	P08581
SX24	P46013
SX24	P05023
SX24	Q1HB44
SX24	Q9GZR5
SX24	A0A3G1VCY8
SX24	P00748
SX24	I3ZNH3
SX24	X5D2L1
SX24	Q04721
SX24	F5ATB8
SX24	B0ZBF6
SX24	A0A5F9ZI09
SX24	A0A087WXR4
SX24	P16471
SX24	P23219
SX24	P35354
SX24	P32418
SX24	P18405
SX24	Q8NER1
