# Supplementary material for: An Integrative Metabolomic and Network Pharmacology Study Revealing the Regulating Properties of Xihuang Pill That Improves Anlotinib Effects in Lung Cancer
Source: Front Oncol. 2021 Aug 9;11:697247. doi: 10.3389/fonc.2021.697247 (PMC8381607; doi:10.3389/fonc.2021.697247)
Supplement: Supplementary file 3 [file DataSheet_1.zip › Data Sheet/Raw data for the manuscript/Network pharmacology raw data/Xihuang Pil's components.xlsx]

## Sheet: 没药
MOL_ID		molecule_name	ob	mw	alogp	caco2	bbb	hdon	hacc	drug-likeness	inchikey	PubChem_Cid	halflife	RBN	TPSA	FASA-
MOL000019	MY1	D-Camphene	34.9792	136.26	2.927	1.80598	2.18648	0	0	0.039017	CRPUJAZIXJMDBK-DTWKUNHWSA-N	92221	11.2919	0	0	0
MOL000023	MY2	Hemo-sol	39.841	136.26	3.503	1.82929	2.11692	0	0	0.02231	XMGQYMWWDOXHJM-JTQLQIEISA-N	440917	11.6791	1	0	0
MOL000024	MY3	alpha-humulene	22.9768	204.39	5.035	1.87788	2.07698	0	0	0.061124	FAMPSKZZVDUYOS-HRGUGZIWSA-N	5281520	0	0	0	0
MOL000027	MY4	alpha-Curcumene	4.67727	202.37	5.337	1.93318	1.99377	0	0	0.055937	VMYXUZSZMNBRCN-CQSZACIVSA-N	442360	0	4	0	0
MOL000034	MY5	2-[(1R,3S,4S)-3-isopropenyl-4-methyl-4-vinylcyclohexyl]propan-2-ol	19.0331	222.41	3.701	1.37343	1.46215	1	1	0.072534	GFJIQNADMLPFOW-VNHYZAJKSA-N	92138	0	3	20.23	0
MOL000048	MY6	(5E,9Z)-3,6,10-trimethyl-4,7,8,11-tetrahydrocyclodeca[b]furan	43.1688	216.35	4.632	1.77271	1.82621	0	1	0.09533	VMDXHYHOJPKFEK-RZWYOFBOSA-N	9601230	-1.40213	0	13.14	0
MOL000098	MY7	quercetin	46.4333	302.25	1.504	0.04842	-0.7689	5	7	0.27525	REFJWTPEDVJJIY-UHFFFAOYSA-N	5280343	14.4005	1	131.36	0.384534
MOL000117	MY8	Cymol	27.2038	134.24	3.51	1.85992	2.09815	0	0	0.022463	HFPZCAJZSCWRBC-UHFFFAOYSA-N	7463	0	1	0	0.341527
MOL000123	MY9	geraniol	23.9348	154.28	2.934	1.19222	1.14081	1	1	0.020271	GLZPCOQZEFWAFX-JXMROGBWSA-N	637566	0	4	20.23	0.273528
MOL000125	MY10	(-)-alpha-Pinene	46.2498	136.26	2.873	1.84526	2.2987	0	0	0.052565	GRWFGVWFFZKLTI-IUCAKERBSA-N	440968	11.4218	0	0	0.247316
MOL000126	MY11	(-)-nopinene	44.8353	136.26	2.927	1.80433	2.11917	0	0	0.052595	WTARULDDTDQWMU-IUCAKERBSA-N	440967	11.3189	0	0	0.269748
MOL000168	MY12	()-2-Carene	46.6928	136.26	2.873	1.88603	2.26997	0	0	0.042621	IBVJWOMJGCHRRW-BDAKNGLRSA-N	78249	11.4161	0	0	0.255992
MOL000169	MY13	alpha-Guaiene	25.9346	204.39	4.993	1.81053	2.08753	0	0	0.072089	ADIDQIZBYUABQK-RWMBFGLXSA-N	5317844	0	1	0	0.260783
MOL000193	MY14	(Z)-caryophyllene	30.2907	204.39	4.753	1.82425	2.15315	0	0	0.089886	NPNUFJAVOOONJE-BLOBHPOZSA-N	6429301	7.99736	0	0	0.284987
MOL000197	MY15	Myrcene	24.9638	136.26	3.688	1.83989	1.97983	0	0	0.015286	UAHWPYUMFXYFJY-UHFFFAOYSA-N	31253	0	4	0	0.370535
MOL000200	MY16	(S)-(+)-alpha-Phellandrene	27.9023	136.26	3.254	1.87034	2.19671	0	0	0.022258	OGLDWXZKYODSOB-JTQLQIEISA-N	443160	0	1	0	0.291458
MOL000201	MY17	p-Ocimene	15.0605	136.26	3.634	1.85109	1.99228	0	0	0.015199	IHPKGUQCSIINRJ-CSKARUKUSA-N	5281553	0	3	0	0.387364
MOL000232	MY18	()-alpha-Terpineol	46.2978	154.28	2.415	1.28156	1.40212	1	1	0.030811	WUOACPNHFRMFPN-VIFPVBQESA-N	442501	10.7513	1	20.23	0.263622
MOL000254	MY19	eugenol	56.2419	164.22	2.554	1.35303	1.31553	1	2	0.036518	RRAFCDWBNXTKKO-UHFFFAOYSA-N	3314	0.915886	3	29.46	0.316354
MOL000264	MY20	Tereben	29.6244	136.26	3.643	1.85988	2.10791	0	0	0.022251	MOYAFQVGZZPNRA-UHFFFAOYSA-N	11463	0	0	0	0.280125
MOL000268	MY21	(1S,5S)-1-isopropyl-4-methylenebicyclo[3.1.0]hexane	46.2051	136.26	2.927	1.83045	2.18335	0	0	0.043544	NDVASEGYNIMXJL-UWVGGRQHSA-N	11051711	11.4675	1	0	0.305453
MOL000270	MY22	CHEBI:7	45.1981	136.26	2.873	1.84284	2.15102	0	0	0.04265	BQOFWKZOCNGFEC-BDAKNGLRSA-N	443156	11.4408	0	0	0.265322
MOL000286	MY23	β-amyrin acetate	9.10739	468.84	7.683	1.42203	1.20816	0	2	0.74014	UMRPOGLIBDXFNK-OAPBINRDSA-N	51398127	0	2	26.3	0
MOL000358	MY24	beta-sitosterol	36.9139	414.79	8.084	1.32463	0.98588	1	1	0.75123	KZJWDPNRJALLNS-VJSFXXLFSA-N	222284	5.35549	6	20.23	0.225506
MOL000361	MY25	Amyrin	17.6019	426.8	7.304	1.45208	1.29395	1	1	0.7633	JFSHUTJDVKUMTJ-QHPUVITPSA-N	73145	0	0	20.23	0.220899
MOL000449	MY26	Stigmasterol	43.8299	412.77	7.64	1.44458	1.00045	1	1	0.75665	HCXVJBMSMIARIN-PHZDYDNGSA-N	5280794	5.5746	5	20.23	0.216794
MOL000478	MY27	Eucarvone	53.1361	150.24	2.067	1.34832	1.65057	0	1	0.030032	QNGQIURXCUHNAT-UHFFFAOYSA-N	136330	11.4533	0	17.07	0
MOL000479	MY28	Farnesene	17.4181	204.39	5.515	1.95385	2.20961	0	0	0.047569	JSNRRGGBADWTMC-NTCAYCPXSA-N	5281517	0	7	0	0
MOL000489	MY29	(1S,4aR,8aR)-1-isopropyl-7-methyl-4-methylene-2,3,4a,5,6,8a-hexahydro-1H-naphthalene	19.8025	204.39	4.799	1.85892	2.0254	0	0	0.077344	WRHGORWNJGOVQY-KKUMJFAQSA-N	6432404	0	1	0	0
MOL000490	MY30	petunidin	30.0455	317.29	1.649	0.15762	-0.642	5	7	0.30712	BLBZAMLPGFAHFX-UHFFFAOYSA-N	0	1.21016	2	123.52	0
MOL000520	MY31	alpha-amyrin	10.279	426.8	7.349	1.44033	1.26291	1	1	0.76228	FSLPMRQHCOLESF-SFMCKYFRSA-N	73170	0	0	20.23	0.228102
MOL000611	MY32	beta-Bourbonene	16.9789	204.39	4.223	1.81522	2.1082	0	0	0.11333	YIRAHEODBQONHI-ZQNQSHIBSA-N	0	0	1	0	0.268661
MOL000615	MY33	delta-amorphene	17.9461	204.39	4.94	1.85086	1.99416	0	0	0.077173	FUCYIEXQVQJBKY-ZFWWWQNUSA-N	441005	0	1	0	0.244963
MOL000704	MY34	styrene	29.5454	104.16	2.382	1.84873	1.99732	0	0	0.013312	PPBRXRYQALVLMV-UHFFFAOYSA-N	7501	0	1	0	0.496391
MOL000908	MY35	beta-elemene	25.6336	204.39	4.788	1.83596	2.07189	0	0	0.060519	OPFTUNCRGUEPRZ-QLFBSQMISA-N	6918391	0	3	0	0.32756
MOL000922	MY36	(R)-p-Menth-1-en-4-ol	32.1559	154.28	2.55	1.32972	1.5191	1	1	0.032284	WRYLYDPHFGVWKC-JTQLQIEISA-N	5325830	11.3891	1	20.23	0.263032
MOL000925	MY37	δ-elemene	21.4704	204.39	4.734	1.8565	2.14141	0	0	0.060211	MXDMETWAEGIFOE-LSDHHAIUSA-N	0	0	3	0	0.295061
MOL000932	MY38	alpha-Farnesene	21.7035	204.39	5.461	1.96768	1.89189	0	0	0.047239	CXENHBSYCFFKJS-VDQVFBMKSA-N	5281516	0	6	0	0.318868
MOL000936	MY39	Germacrene B	18.6918	204.39	5.47	1.88509	2.06656	0	0	0.056943	GXEGJTGWYVZSNR-SJRHNVSNSA-N	5281519	0	0	0	0.288768
MOL000938	MY40	calarene	51.5525	204.39	4.123	1.8153	2.04546	0	0	0.11398	MBIPADCEHSKJDQ-PBOSXPJTSA-N	15560278	-1.1929	0	0	0.232878
MOL000973	MY41	8α-acetylfuranodiene	37.5198	274.39	3.909	1.18843	1.11782	0	3	0.17479	VIAGREYUICSQGX-XWJIOJLKSA-N	0	-1.04469	2	39.44	0.263925
MOL000974	MY42	cuminal	38.286	148.22	2.784	1.38829	1.60832	0	1	0.029012	WTWBUQJHJGUZCY-UHFFFAOYSA-N	326	1.94128	2	17.07	0.363357
MOL000975	MY43	(E)-α-santalal	40.8348	218.37	3.289	1.47365	1.51316	0	1	0.12689	SHEUEEZGXLCROM-RCHBNDMJSA-N	0	0.796848	4	17.07	0.292904
MOL000976	MY44	myrrhone	28.9554	228.31	3.879	1.36106	1.22995	0	2	0.14656	SHEOKDCVBGTHJG-QMMMGPOBSA-N	71349601	0	0	30.21	0.246381
MOL000977	MY45	furanogermacra-1E,10(15)-dien-6-one	34.9293	230.33	3.499	1.36645	1.3924	0	2	0.11388	KIOIOKFCSBQUGC-OAQKJQOQSA-N	0	11.8673	0	30.21	0.265919
MOL000978	MY46	furanoeudesma- 1,4-diene-6-one	38.8267	228.31	3.235	1.36531	1.26586	0	2	0.14898	ZAUXXSQCVPKKPE-OAHLLOKOSA-N	0	15.4292	0	30.21	0.261268
MOL000979	MY47	2-methoxyfuranoguaia-9-ene-8-one	66.1774	260.36	2.981	1.04732	0.85588	0	3	0.18359	CRFQMYMTPWUTGB-GXTAWKLYSA-N	0	7.72669	1	39.44	0.231939
MOL000980	MY48	(4S)-4-[(1Z)-1,5-dimethylhexa-1,4-dienyl]-1-methylcyclohexene	28.6167	204.39	5.275	1.881	2.01141	0	0	0.055044	YHBUQBJHSRGZNF-XIEDVDOYSA-N	24798702	0	3	0	0.276553
MOL000981	MY49	camphorene	3.48636	272.52	7.156	1.93361	2.02694	0	0	0.12516	GJYJYFHBOBUTBY-FQEVSTJZSA-N	0	0	7	0	0.273383
MOL000982	MY50	isofuranogermacrene	42.1871	214.38	4.559	1.88137	2.1677	0	0	0.089679	ZJFOCHUGXMTHBB-JKSUJKDBSA-N	0	7.86235	2	0	0.334893
MOL000983	MY51	n-Triacontanol	10.46	438.92	12.832	1.53065	0.79045	1	1	0.45146	REZQBEBOWJAQKS-UHFFFAOYSA-N	68972	0	28	20.23	0.132898
MOL000984	MY52	cembrene	21.5526	272.52	6.907	1.89562	2.04036	0	0	0.14446	DMHADBQKVWXPPM-JJDAXJIHSA-N	0	0	1	0	0.252328
MOL000985	MY53	mukulol	12.1448	290.54	6.318	1.54924	1.53194	1	1	0.16621	HVZNIISBCURSMR-CHHSKAHISA-N	0	0	1	20.23	0.254396
MOL000986	MY54	1-Asarinine	4.09114	354.38	2.237	0.74352	0.02193	0	6	0.82721	PEYUIKBAABKQKQ-WZBLMQSHSA-N	101612	0	2	55.38	0.297283
MOL000987	MY55	cholesterol	5.68523	384.76	8.865	1.82221	1.88805	0	0	0.6679	KIGRCOLRFFVKHG-YXUWUHRGSA-N	0	0	5	0	0.207734
MOL000988	MY56	4,17(20)-(cis)-pregnadiene-3,16-dione	51.4174	326.52	4.198	0.89052	0.56157	0	2	0.47826	LSQZXHWYKNPKBP-JKODCVPLSA-N	0	4.29601	0	34.14	0.281216
MOL000989	MY57	guggulsterol-I	16.4051	430.74	5.254	0.6204	0.15496	3	3	0.7663	SDKYMWRBMTUMFP-CQBRNIHPSA-N	0	0	5	60.69	0.246632
MOL000990	MY58	guggulsterol-II	20.7386	418.73	4.929	0.39602	-0.36471	3	3	0.7438	XSGAQCLMXROKDH-DODZERLZSA-N	0	0	5	60.69	0.209785
MOL000991	MY59	cinnamaldehyde	31.9904	132.17	1.95	1.34867	1.4831	0	1	0.02266	KJPRLNWUNMBNBZ-QPJJXVBHSA-N	637511	4.73354	2	17.07	0.476739
MOL000992	MY60	guggulsterol-III	12.9745	414.74	6.221	1.03722	0.56826	2	2	0.73931	JTWRYYWWDJEYRN-WGCWYWTMSA-N	0	0	5	40.46	0.24673
MOL000993	MY61	cembrene-A	23.5717	272.52	7.156	1.88777	2.07768	0	0	0.14472	VWSPQDDPRITBAM-JCFKDZSPSA-N	0	0	1	0	0.297837
MOL000994	MY62	(2S,3S,4R)-octadecane-1,2,3,4-tetrol	9.44104	318.56	4.457	-0.04314	-0.60708	4	4	0.18187	VTIMCYVWFFHKIG-SQNIBIBYSA-N	16046590	0	16	80.92	0.166503
MOL000995	MY63	eicosan-1,2,3,4-tetrol	14.6497	332.59	4.913	-0.02297	-0.54639	4	4	0.2123	IHTQWPAYRAHPFX-IPMKNSEASA-N	0	0	17	80.92	0.159511
MOL000996	MY64	Guggulsterol IV	33.5923	414.74	6.365	0.92587	0.54014	0	2	0.73737	SWKPXOYGVBJACZ-JBFPIYKLSA-N	0	4.82942	5	34.14	0.268482
MOL000997	MY65	guggulsterol V	7.89074	462.79	5.833	0.34046	-0.19202	2	4	0.81731	ZAEXAXAPTAFPCD-ZUDBDWLZSA-N	51521444	0	7	66.76	0.203553
MOL000998	MY66	2-(3,4-dihydroxyphenyl)-5,7-dihydroxy-3-[(2R,3R,4S,5S)-3,4,5-trihydroxytetrahydropyran-2-yl]oxy-chromone	4.05143	434.38	-0.076	-1.17011	-1.89898	7	11	0.70268	PZZRDJXEMZMZFD-JNEVDQRJSA-N	5317847	0	3	190.28	0.358774
MOL000999	MY67	quercetin-3-O-β-D-galactoside	1.85808	464.41	-0.587	-1.57314	-2.43222	8	12	0.76903	OVSQVDMCBVZWGM-FSIJMWAPSA-N	12304325	0	4	210.51	0.351386
MOL001000	MY68	quercetin-3-O-α-L-rhamnoside	5.81127	448.41	0.301	-0.7962	-1.58327	7	11	0.73649	OXGUCUVFOIWWQJ-HRMUIRTGSA-N	12314859	0	3	190.28	0.353246
MOL001001	MY69	quercetin-3-O-β-D-glucuronide	30.6556	450.38	-0.416	-1.54466	-2.43035	8	12	0.73645	QBYAEDOHQKAUOB-DSEDUUINSA-N	0	16.6837	3	210.51	0.357061
MOL001002	MY70	ellagic acid	43.0646	302.2	1.483	-0.44261	-1.41189	4	8	0.43417	AFSDNFLWKVMVRB-UHFFFAOYSA-N	0	-1.04065	0	141.34	0.433016
MOL001003	MY71	pelargonidin-3,5-di-O-glucoside	7.04219	595.58	-2.062	-2.10418	-3.01425	10	15	0.75732	YZIWUQDWVPEKFW-QDOSLCPUSA-N	0	0	7	252.36	0.264497
MOL001004	MY72	pelargonidin	37.9883	271.26	1.933	0.31311	-0.33321	4	5	0.21204	SAURRTSFHXYOSN-UHFFFAOYSA-N	0	0.479802	1	94.06	0.378264
MOL001005	MY73	campesta-5,22E-dien-3beta-ol	13.8306	398.74	7.183	1.43759	1.0829	1	1	0.71925	OILXMJHPFNGGTO-SDMVIZLASA-N	5283660	0	4	20.23	0.216598
MOL001006	MY74	poriferasta-7,22E-dien-3beta-ol	42.9794	412.77	7.64	1.45257	1.11409	1	1	0.75555	JZVFJDZBLUFKCA-INYURWPISA-N	5283663	5.48459	5	20.23	0.210089
MOL001007	MY75	16β-hydroxy-4,17(20)Z-pregnadien-3-one	6.10165	324.6	6.789	1.86014	1.92868	0	0	0.46314	MSHGJKSLMRZSCT-VRTCABIXSA-N	0	0	0	0	0.252199
MOL001008	MY76	20α-hydroxy-4-pregnen-3-one	14.1381	328.59	5.601	1.38384	1.39364	0	1	0.46785	NZSAOHZJXZAVOY-IYDLXWBISA-N	0	0	1	17.07	0.26266
MOL001009	MY77	guggulsterol-VI	54.718	316.53	3.974	0.71768	0.28628	1	2	0.43055	MZRQDJIOSWSMMU-FSEDFMJGSA-N	69232409	3.08824	1	37.3	0.266246
MOL001010	MY78	D-xylo-octadecane-1,2,3,4-tetrol	16.1258	346.62	5.492	0.22499	-0.20787	4	4	0.23181	JHVRWNDXBDVLDI-GOSISDBHSA-N	0	0	16	80.92	0.184537
MOL001011	MY79	guggultetrol-20	14.6315	346.62	5.369	0.0363	-0.70712	4	4	0.24575	NBIAIONBZKKORG-AABGKKOBSA-N	0	0	18	80.92	0.155699
MOL001012	MY80	(5R,8R,9R,10R,13R,14R)-4,4,8,10,14-pentamethyl-1,2,5,6,7,9,11,12,13,15-decahydrocyclopenta[a]phenanthren-3-one	15.1873	314.56	4.905	1.4072	1.49703	0	1	0.40034	SCVQXPPZHIKYMJ-AQUCMXFHSA-N	12071382	0	0	17.07	0.267228
MOL001013	MY81	mansumbinoic acid	48.1005	330.56	5.168	1.00041	0.91367	1	2	0.32213	JHGHHJNAAWXVMF-QPOFKBRPSA-N	0	6.66905	4	37.3	0.317326
MOL001014	MY82	methylheptanone	39.1462	126.27	3.872	1.80685	2.13001	0	0	0.012173	CLRGOLPZHFGXCP-SECBINFHSA-N	0	11.237	4	0	0.260162
MOL001015	MY83	ZINC00388662	67.0456	196.32	2.354	1.24123	1.51462	0	2	0.075435	KGEKLUUHTZCSIP-JBLDHEPKSA-N	6950273	7.05323	2	26.3	0.223046
MOL001016	MY84	1,8-cineole	43.7452	152.31	3.533	1.7876	2.27276	0	0	0.048527	UUELCYRRWZRKFX-JGZJWPJOSA-N	15775266	11.3437	0	0	0.216732
MOL001017	MY85	3,3,7-trimethylocta-1,6-diene	32.8821	152.31	4.09	1.84055	2.06562	0	0	0.02183	BCDJCVRHBXSSQH-UHFFFAOYSA-N	10986446	6.2117	4	0	0.306013
MOL001018	MY86	1-allyl-4-ethylbenzene	37.2417	146.25	3.78	1.86754	1.97435	0	0	0.026783	LBWLUYQETBQAHO-UHFFFAOYSA-N	2758890	1.64185	3	0	0.364995
MOL001019	MY87	(7S,8R,9S,10R,13S,14S,17Z)-17-ethylidene-7-hydroxy-10,13-dimethyl-1,2,6,7,8,9,11,12,14,15-decahydrocyclopenta[a]phenanthrene-3,16-dione	35.7487	328.49	2.582	0.23153	-0.42101	1	3	0.47588	PIUUBOGLEHVSIX-UWCMONJWSA-N	10496532	4.14203	0	54.37	0.29895
MOL001020	MY88	(7S,8S,9S,10R,13S,14S,17R)-17-ethyl-7-hydroxy-10,13-dimethyl-2,6,7,8,9,11,12,14,15,17-decahydro-1H-cyclopenta[a]phenanthrene-3,16-dione	13.35	330.51	2.622	0.20757	-0.36796	1	3	0.47321	RTEFBYKMZREDFG-TWUNARIMSA-N	10711515	0	1	54.37	0.275071
MOL001021	MY89	7β,15β- dihydroxypregn-4-ene-3,16-dione	43.1062	344.54	3.084	0.33747	-0.20338	1	3	0.5114	GIKGRAVDWYNRFD-CHJMYWJOSA-N	0	3.90456	1	54.37	0.27554
MOL001022	MY90	11α-hydroxypregna-4,17(20)-trans-diene-3,16-dione	36.6151	326.52	4.004	0.8208	0.40431	0	2	0.47061	UZRBSWFGMZUNNI-JCMONMCUSA-N	0	4.52744	0	34.14	0.323619
MOL001023	MY91	(8S,9S,10R,11R,13S,14S,17E)-17-ethylidene-11-hydroxy-10,13-dimethyl-1,2,6,7,8,9,11,12,14,15-decahydrocyclopenta[a]phenanthrene-3,16-dione	12.3404	328.49	2.582	0.17102	-0.55806	1	3	0.47581	VFYMFJITXXVKLX-GFWRMBEGSA-N	10568300	0	0	54.37	0.30175
MOL001024	MY92	(8R,9S,10R,11R,13S,14S,15S,17E)-17-ethylidene-11,15-dihydroxy-10,13-dimethyl-1,2,6,7,8,9,11,12,14,15-decahydrocyclopenta[a]phenanthrene-3,16-dione	23.3566	344.49	1.969	-0.21522	-0.8432	2	4	0.51965	HOJAKYCYNMNEPR-JNFSYDQTSA-N	10831307	0	0	74.6	0.3051
MOL001025	MY93	(2S,4aS,5R,6R,8aS)-5-[(3E,7E,11E)-13-hydroxy-4,8,12-trimethyltrideca-3,7,11-trienyl]-1,1,4a,6-tetramethyldecalin-2,6-diol	29.5835	460.82	7.02	0.47766	-0.66897	3	3	0.62801	KKOJENOIJUTRDK-CEPLBIGUSA-N	9912114	0	10	60.69	0.246596
MOL001026	MY94	myrrhanol C	39.9604	444.82	8.111	1.18617	0.62382	2	2	0.5822	QGERZRKJXVVRQA-QLLQUCFMSA-N	0	1.07328	9	40.46	0.256204
MOL001027	MY95	myrrhanone A	40.2504	456.83	8.178	1.07944	0.12195	2	2	0.62519	LIZNHWUNRJULEI-XRRBKILFSA-N	0	1.03917	10	40.46	0.254402
MOL001028	MY96	(8R)-3-oxo-8-hydroxy-polypoda -13E,17E,21-triene	44.8343	442.8	8.072	1.2171	0.71288	1	2	0.58898	CISVDYPCZUPOCT-IWUGDOPDSA-N	0	1.08327	9	37.3	0.271368
MOL001029	MY97	myrrhanones B	34.3851	472.78	7.19	0.44577	-0.5998	2	4	0.67443	RLNHWDNOTXLOJQ-GGMVLGEZSA-N	0	1.37172	10	74.6	0.294012
MOL001030	MY98	Propenylbenzene	35.4454	118.19	2.784	1.84191	2.03388	0	0	0.016571	QROGIFZRVHSFLM-QHHAFSJGSA-N	252325	-2.38822	1	0	0.45505
MOL001031	MY99	epimansumbinol	61.8059	316.58	4.944	1.3575	1.31028	1	1	0.39824	UFUNZTHIOJRTHF-TXTDPOTRSA-N	0	4.70758	0	20.23	0.252332
MOL001032	MY100	isocembrol	15.9551	290.59	7.808	1.85478	2.04918	0	0	0.16261	ULOUEBSTDYZXAD-YKWKNMMLSA-N	0	0	1	0	0.250052
MOL001033	MY101	diayangambin	63.8396	446.54	2.602	0.85326	0.06789	0	8	0.80918	HRLFUIXSXUASEX-AHWCRGGASA-N	51407984	3.01501	8	73.84	0.107986
MOL001034	MY102	mixture of (Z)-5- tricosene-1,2,3,4-tetraol	24.585	576.9	8.907	-0.05587	-0.94927	3	7	0.50816	VVFFNIRBTQJMFT-HEGCPXJZSA-N	0	0	26	105.45	0.182964
MOL001035	MY103	(Z)-5-tetracosene-1,2,3,4- tetraol	24.3837	590.93	9.363	-0.03597	-0.9773	3	7	0.47447	YXBALEJZTBAOLZ-HIBYSXNFSA-N	0	0	27	105.45	0.183763
MOL001036	MY104	Guggulsterone-M	16.2495	342.52	3.051	0.70634	0.40316	0	3	0.53247	WOVLRQSWILBDQL-GVKFHHOOSA-N	0	0	1	43.37	0.266098
MOL001037	MY105	dehydroguggulsterone-M	12.8668	340.5	3.027	0.8044	0.30296	0	3	0.53547	VODVRLMPRRXINS-ZXMFOQJASA-N	0	0	1	43.37	0.293147
MOL001038	MY106	guggulsterol-Y	18.8864	434.73	3.577	0.15798	-0.44721	4	4	0.78468	KQTBMRBMNBEPAZ-QQLAPYQZSA-N	0	0	5	80.92	0.212679
MOL001039	MY107	muscanone	1.03089	554.84	9.845	0.68692	-0.29513	3	6	0.70484	ILVMIKCIKCNGTE-JNSWPVIASA-N	0	0	17	96.22	0.273087
MOL001040	MY108	(2R)-5,7-dihydroxy-2-(4-hydroxyphenyl)chroman-4-one	42.3633	272.27	2.298	0.37818	-0.47578	3	5	0.21141	FTVWIRXFELQLPI-CYBMUJFWSA-N	667495	16.8303	1	86.99	0.408272
MOL001041	MY109	(1E,4E,8E)-4,8,14-trimethyl- 11-(1-methylethyl)-14-methoxycyclotetradeca-1,4,8-triene	22.2772	304.57	6.417	1.66084	1.73374	0	1	0.18786	PPKMMRVENTUYER-RHZRWETISA-N	0	0	2	9.23	0.228463
MOL001042	MY110	(2E,12E)-2,7,13-trimethyl-9-(1-methylethyl)-15-oxabicyclo[12.1.0]pentadeca-2,12-dien-7-ol	5.91319	302.6	7.484	1.87241	2.03998	0	0	0.22333	KYWOPFXERAMJJP-FTUDLSDSSA-N	0	0	1	0	0.258976
MOL001043	MY111	(4Z,6E)-4,7,12,15,15-pentamethylbicyclo[9.3.1]pent adeca-4,6-dien-12-ol	17.3616	288.57	6.982	1.89541	2.09131	0	0	0.20701	JMQRGTTWKDHPKX-RCUAPLNUSA-N	0	0	0	0	0.248847
MOL001044	MY112	pregn-4-ene-3,16-dione	14.3331	314.51	3.791	0.85393	0.52829	0	2	0.43306	WAZCMUUVLNIUQT-LRXQYKGQSA-N	0	0	1	34.14	0.281951
MOL001045	MY113	(13E,17E,21E)-8-hydroxypolypodo-13,17,21-trien-3-one	44.3384	440.83	9.494	1.65599	1.37244	0	1	0.57612	MBZGZCTXIXQBFT-RLIRXSEYSA-N	0	0.99012	9	17.07	0.271076
MOL001046	MY114	(13E,17E,21E)-polypodo-13,17,21-triene-3,18-diol	39.9604	444.82	8.111	1.04589	0.36133	2	2	0.57824	QGERZRKJXVVRQA-POQOWLNRSA-N	0	0.870336	9	40.46	0.266722
MOL001047	MY115	(+)-Epiexcelsin	4.87263	414.44	2.204	0.70781	-0.19042	0	8	0.92998	KDZZYNRHNQOKQW-WZBLMQSHSA-N	489948	0	4	73.84	0.206746
MOL001048	MY116	16-hydroperoxymansumbin-13(17)- en-3-one	11.563	344.59	5.476	1.08856	0.81478	1	2	0.49032	HJCMOFTUEZXNIF-IQOCMFJXSA-N	0	0	1	29.46	0.267818
MOL001049	MY117	16-hydroperoxymansumbin-13(17)-en-3β-ol	41.0525	348.58	4.319	0.49844	-0.18623	2	3	0.49405	AVDOCBPROYWTKS-BKWOWVLUSA-N	0	5.70185	1	49.69	0.249959
MOL001050	MY118	CRS	53.9548	108.15	2.049	1.5134	1.78108	1	1	0.014784	RLSSMJSEOOYNOY-UHFFFAOYSA-N	342	11.909	0	20.23	0.412526
MOL001051	MY119	16-hydroperoxy-3,4-seco-mansumbin-3(28),13(17)- dien-3-oic acid	9.28584	362.56	4.543	0.19521	-0.47179	2	4	0.40326	IWAZINJXRYIFTI-LSPLWHNMSA-N	0	0	5	66.76	0.325056
MOL001052	MY120	mansumbin-13(17)-en- 3,16-dione	41.7811	328.54	3.958	0.77906	0.42202	0	2	0.44806	IQCPPHVTLUULET-LJQVGOIWSA-N	0	4.29117	0	34.14	0.302768
MOL001053	MY121	3β-hydroxymansumbin-13(17)-en-16-one	15.7243	330.56	3.997	0.71203	0.29443	1	2	0.44542	JPRCDDUSWVRUKY-JPKYEYPISA-N	0	0	0	37.3	0.28425
MOL001054	MY122	16-oxo-mansumbin-3(28),13(17)-dien-3-oic acid	13.2142	314.56	5.525	1.41005	1.37451	0	1	0.28517	QRMDPVOUNNUGKM-CDJZJNNCSA-N	0	0	3	17.07	0.313516
MOL001055	MY123	5-isopropyl-2-methylbicyclo[3.1.0]hex-2-ene	47.1922	136.26	2.873	1.81554	2.18476	0	0	0.043509	KQAZVFVOEIRWHN-NXEZZACHSA-N	637518	11.4445	1	0	0.292151
MOL001057	MY124	2- methyl-5-(5 ' -hydroxy-1 ' ,5 ' -dimethyl-3 ' -hexenyl)phenol	51.3109	232.4	5.081	1.65144	1.71293	1	1	0.081653	JGRVFKDEEKJSCQ-GCZGVDRJSA-N	0	1.98561	4	20.23	0.288974
MOL001058	MY125	picropolygamain	7.70334	352.36	3.025	0.68466	-0.00128	0	6	0.83328	SCTKDFCQZSBHEE-HQOQDVMHSA-N	0	0	1	63.22	0.328667
MOL001059	MY126	isolinalyl acetate	70.544	196.32	3.168	1.40275	1.55925	0	2	0.041839	RHPYMJUXEXERLP-GFCCVEGCSA-N	0	4.78654	7	26.3	0.279756
MOL001060	MY127	mansumbinol	15.7489	316.58	4.944	1.42122	1.36078	1	1	0.39823	UFUNZTHIOJRTHF-DRAFNHJNSA-N	12071383	0	0	20.23	0.24088
MOL001061	MY128	(16S, 20R)-dihydroxydammar-24-en-3-one	37.3396	472.83	5.893	0.69296	-0.05238	2	3	0.7769	KXZQSJRAFZIYMP-DQLPMCENSA-N	0	7.58802	4	57.53	0.25804
MOL001062	MY129	15α-hydroxymansumbinone	37.5068	328.59	5.157	1.40755	1.44594	0	1	0.43728	QVKWCIIGPKVNFU-HWSANJIQSA-N	0	4.73142	0	17.07	0.274967
MOL001063	MY130	28-acetoxy-15α-hydroxymansumbinone	41.8543	402.63	3.893	0.30537	-0.291	1	4	0.6701	OKVAIRQGOZDYMQ-QZLVPMFUSA-N	0	7.84885	4	63.6	0.264
MOL001064	MY131	3-[(E,1R)-5-hydroxy-1,5-dimethyl-hex-3-enyl]-6-methyl-pyrocatechol	37.8835	250.37	3.391	0.814	0.52869	3	3	0.10205	ZTLNAPYLFAYUEJ-NAZIUFLLSA-N	11021311	2.6543	4	60.69	0.293413
MOL001065	MY132	2-methyl- 5-(4'(S)-hydroxy 1'(R),5'-dimethylhex-5'-enyl)-phenol	34.9012	234.37	4.022	0.94296	0.56151	2	2	0.082927	CDFYSXHPCPFPAR-RISCZKNCSA-N	0	3.83067	5	40.46	0.337595
MOL001066	MY133	3β,16β,20(S),25-tetrahydroxydammar-23-ene	13.2486	476.82	4.317	0.09893	-0.71802	4	4	0.7952	MUBXJZNIPHBTRG-GQMSZULKSA-N	0	0	4	80.92	0.224707
MOL001067	MY134	3β-acetoxy-16β,20(S),25-trihydroxydammar-23-ene	29.2435	516.89	5.323	0.52852	-0.05817	3	4	0.80636	DLNLCYGNHBHYBG-MSCVAQBISA-N	0	0	6	69.92	0.264098
MOL001068	MY135	3β,16β,20(R)-trihydroxydammar-24-ene	29.6859	460.82	5.533	0.48653	-0.20213	3	3	0.77681	VATBVHPLAWSSLU-RJFPPQEWSA-N	0	0	4	60.69	0.227368
MOL001069	MY136	3β-acetoxy-16β,20(R)-dihydroxydammar-24-ene	38.7177	500.89	6.54	0.98968	0.44201	2	3	0.81079	PTANSNAZJZTYLR-WUWSOEPQSA-N	0	8.50198	6	49.69	0.242866
MOL001070	MY137	3-epi-lupenyl acetate	8.44934	482.87	7.987	1.46204	1.27793	0	2	0.73231	QPLXESUBWSCKLG-CZRHWJGESA-N	0	0	3	26.3	0.248823
MOL001071	MY138	methyl commate B	11.182	456.78	6.467	0.56256	0.14529	2	3	0.75211	NBGQZFQREPIKMG-ZBEOELPYSA-N	0	0	1	57.53	0.267581
MOL001072	MY139	methyl commate C	16.3949	472.78	5.455	0.12865	-0.38645	3	4	0.73645	GEUIAQHXNYFGSL-OFQHSMKQSA-N	0	0	1	77.76	0.284892
MOL001073	MY140	methyl commate D	17.4888	470.81	6.787	0.62488	0.1774	2	3	0.73086	ACVJOONHBCENHU-CRHNZWBSSA-N	0	0	1	57.53	0.273332
MOL001074	MY141	methyl commate E	9.08757	486.81	5.82	0.18151	-0.28952	3	4	0.70638	WGEJWLOQQHYPLY-JWWAMFBBSA-N	0	0	1	77.76	0.288691
MOL001075	MY142	cadinanetriol	26.6195	256.43	1.846	0.20109	-0.37776	3	3	0.12701	MOTZIEZYHAAEBY-LZXPERKUSA-N	0	0	1	60.69	0.239637
MOL001076	MY143	guaiane	23.1095	238.41	2.731	0.7985	0.70471	2	2	0.10271	DVEWFLVSAKHJFD-QMIVOQANSA-N	0	0	1	40.46	0.262604
MOL001077	MY144	3α- Hydroxy-T-cadinol	28.6372	238.41	2.677	0.73603	0.72652	2	2	0.10856	DGZPYTSARMEKSO-LXFSFDBISA-N	44566715	0	1	40.46	0.238598
MOL001078	MY145	3-oxo-T-cadinol	34.984	235.38	2.304	0.51293	0.71598	0	2	0.11057	XZKNRQNOZWYUMT-ABHRYQDASA-N	0	4.94829	1	40.13	0.0540559
MOL001079	MY146	lupeone	6.99454	422.81	8.561	1.88345	1.89173	0	0	0.77414	RESZVXVTICDTJS-NNCKZWDWSA-N	0	0	1	0	0.277559
MOL001080	MY147	(-)-oplopanone	19.0458	234.47	5.507	1.80993	2.043	0	0	0.1001	ZZBUQLSUBKEMNI-QKPAOTATSA-N	0	0	2	0	0.266896
MOL001081	MY148	eudesm-4(15)-ene-1β,6α-diol	25.7229	238.41	2.8	0.78308	0.59621	2	2	0.11166	WKKJGHCXVKEJNU-AICCOOGYSA-N	14137571	0	1	40.46	0.244428
MOL001082	MY149	α-oxobisabolene	4.78491	218.42	5.581	1.88552	2.18329	0	0	0.066348	WKNDTDSEKKKKGW-GOEBONIOSA-N	0	0	4	0	0.305419
MOL001083	MY150	cyperene	53.053	218.42	4.524	1.82058	2.17288	0	0	0.12501	NZWNXOHVHSMELU-UHOFOFEASA-N	0	12.7526	0	0	0.238211
MOL001084	MY151	spathulenol	53.0445	218.42	4.429	1.81165	2.07744	0	0	0.12036	VSWSIESWGQMSQQ-REWJHTLYSA-N	0	12.2889	0	0	0.258935
MOL001085	MY152	α-bisabolol	15.475	220.44	5.732	1.89991	2.18674	0	0	0.065716	MAXKVLYFTIXWNR-HNNXBMFYSA-N	0	0	4	0	0.249711
MOL001086	MY153	DMT	25.4918	194.2	1.541	0.37893	0.03816	0	4	0.056603	WOZVHXUHUFLZGK-UHFFFAOYSA-N	8441	0	4	52.6	0.362819
MOL001087	MY154	3-epi-α-amirin	6.84457	438.86	8.909	1.8302	1.90065	0	0	0.73889	NYFXADJBNKQCBF-SPCPZXBZSA-N	0	0	0	0	0.235921
MOL001088	MY155	1α-acetoxy-9,19-cyclolanost-24-en-3β-ol	44.4038	482.87	7.334	1.43826	1.09371	1	2	0.77987	GAMGJQPWCHYIHB-XFBQVNQSSA-N	0	5.94548	6	29.46	0.254661
MOL001089	MY156	29-norlanost-8,24-dien-1α,2α,3β- triol	11.4383	444.77	6.047	0.46273	-0.06082	3	3	0.78909	DSFIRQPGFNUDGC-UJXWDXJSSA-N	0	0	4	60.69	0.232507
MOL001090	MY157	2 α , 3 β , 2 3 - trihydroxyolean-12-ene	24.5166	458.8	5.246	0.47432	-0.10424	3	3	0.75037	OFGUCAFZXULUSI-JUPGUWTHSA-N	0	0	1	60.69	0.216027
MOL001091	MY158	lupeol	6.76695	424.83	8.757	1.8593	1.97672	0	0	0.77011	GEFOKMQFONNESX-MSZGXNAZSA-N	0	0	1	0	0.264277
MOL001092	MY159	[(3R,5R,8R,9R,10R,13R,14R,17S)-17-[(2S,5S)-5-(2-hydroxypropan-2-yl)-2-methyloxolan-2-yl]-4,4,8,10,14-pentamethyl-2,3,5,6,7,9,11,12,13,15,16,17-dodecahydro-1H-cyclopenta[a]phenanthren-3-yl] acetate	33.0651	502.86	6.037	0.69083	-0.06911	1	4	0.80223	MYKPKZPRXSYQEQ-QCPMDXGFSA-N	12019028	8.38045	4	55.76	0.248152
MOL001093	MY160	cabraleone	36.2076	458.8	5.618	0.6544	-0.0594	1	3	0.81903	XSQYWMLMQVUWSF-GUVDWBNESA-N	0	6.85458	2	46.53	0.260618
MOL001094	MY161	cabraleadiol	14.3741	474.85	5.863	0.75429	0.00842	2	3	0.80056	HIITWFVQKPMTCY-YNQOITPISA-N	0	0	2	49.69	0.241869
MOL001095	MY162	isofouquierone	40.9468	456.83	6.931	0.95401	0.4594	1	2	0.7796	JQIFADFHZYBZLE-YWIHMIDPSA-N	0	8.4755	4	37.3	0.252543
MOL001096	MY163	α-amirone	6.46391	422.81	8.507	1.85309	1.86623	0	0	0.75971	LTYPATGTJVWVAB-KLIFUJJESA-N	0	0	0	0	0.25064
MOL001097	MY164	o-xylene	45.547	106.18	2.802	1.84537	2.0771	0	0	0.014755	CTQNGGLPUBDAKN-UHFFFAOYSA-N	7237	11.8621	0	0	0.414489
MOL001098	MY165	m-xylene	47.4275	106.18	2.802	1.82509	2.01649	0	0	0.014128	IVSZLXZYQVIEFR-UHFFFAOYSA-N	7929	11.8186	0	0	0.392288
MOL001099	MY166	p-xylene	48.7427	106.18	2.802	1.82964	2.06351	0	0	0.014017	URLKBWYHVLBVBO-UHFFFAOYSA-N	7809	11.7055	0	0	0.388217
MOL001100	MY167	Decatriene	29.9461	136.26	3.654	1.8443	1.954	0	0	0.014674	ADTDLWOIUYJQNC-GLVZAGOZSA-N	6365714	0	5	0	0.353932
MOL001101	MY168	alpha-Ocimene	21.4314	136.26	3.688	1.87266	1.99394	0	0	0.015292	XJPBRODHZKDRCB-CSKARUKUSA-N	5320249	0	4	0	0.379669
MOL001102	MY169	2,6-Dimethylhepta-1,5-diene	20.128	124.25	3.623	1.82736	2.114	0	0	0.011295	DONSTYDPUORSDN-UHFFFAOYSA-N	81203	0	3	0	0.30368
MOL001103	MY170	[(3R)-3,7-dimethylocta-1,6-dien-3-yl] acetate	27.7262	196.32	3.115	1.33795	1.52812	0	2	0.041546	UWKAYLJWKGQEPM-LBPRGKRZSA-N	442474	0	6	26.3	0.251974
MOL001104	MY171	acetyl β-eudesmol	15.6675	278.48	4.305	1.39081	1.53421	0	2	0.16166	GKLWMLLFJJBIRY-NXHRZFHOSA-N	0	0	3	26.3	0.230041
MOL001105	MY172	(+)-aromadendrene	56.5848	176.33	3.765	1.82778	2.10767	0	0	0.071465	HZZPLADQPWPNRK-YYHQMBLXSA-N	0	11.4379	0	0	0.230867
MOL001106	MY173	ledene	55.0732	176.33	3.906	1.84758	2.12545	0	0	0.071345	VJIONSMPMQFHQE-YRRQLQLVSA-N	0	11.6746	0	0	0.216494
MOL001107	MY174	β-cedrene	54.6953	218.42	4.384	1.80077	2.18439	0	0	0.1241	STPTVQYMCGYFBJ-VRKREXBASA-N	0	5.51354	0	0	0.25231
MOL001108	MY175	(E)-isoeugenol	34.1846	160.28	4.213	1.89708	1.95241	0	0	0.033707	SNSVXYGUUCWDIK-XQRVVYSFSA-N	0	0.677986	2	0	0.378889
MOL001109	MY176	β-thujene	46.4419	136.26	2.678	1.81637	2.1888	0	0	0.043485	GJYKUZUTZNTBEC-IVZWLZJFSA-N	0	11.5289	1	0	0.288897
MOL001110	MY177	cis-beta-Ocimene	25.384	136.26	3.634	1.85399	2.03419	0	0	0.015124	IHPKGUQCSIINRJ-NTMALXAHSA-N	5320250	0	3	0	0.336645
MOL001111	MY178	α-pinene-epoxide	49.3981	150.29	2.753	1.84543	2.32185	0	0	0.07872	GEQMFRCCAZCZMF-WYOJIJJFSA-N	0	11.3684	0	0	0.254136
MOL001112	MY179	curzerene	33.1108	228.41	4.765	1.88435	2.10647	0	0	0.10691	RGIVIHCKILMNNF-SJORKVTESA-N	0	8.25051	2	0	0.296675
MOL001113	MY180	α-thujone	48.4808	164.32	3.385	1.80086	2.23487	0	0	0.065812	RGVAZPDPCLJZPD-QJPTWQEYSA-N	0	11.932	1	0	0.29764
MOL001114	MY181	2-[(1R)-2,2,3-trimethyl-1-cyclopent-3-enyl]ethanal	45.7057	152.26	2.193	1.3108	1.66086	0	1	0.033482	OGCGGWYLHSJRFY-SECBINFHSA-N	1252759	11.6201	2	17.07	0.287987
MOL001115	MY182	cis-Verbenol	50.6769	152.26	1.838	1.24825	1.48224	1	1	0.061511	WONIGEXYPVIKFS-HRDYMLBCSA-N	164888	11.5666	0	20.23	0.239544
MOL001116	MY183	pinocarvone	39.9457	148.27	2.982	1.81578	2.08469	0	0	0.060314	KBSMVLQONDQFBH-UWVGGRQHSA-N	0	11.5662	0	0	0.321613
MOL001117	MY184	p-mentha-1,5-dien-8-ol	31.1846	150.29	3.46	1.84193	2.22252	0	0	0.030093	SFIGIPWDHLUZGW-SNVBAGLBSA-N	0	11.5235	1	0	0.279014
MOL001118	MY185	p-mentha-1(7)-dien-8-ol	42.3253	152.26	2.024	1.31183	1.48576	1	1	0.031228	YGYSWSPXSCQPRC-SECBINFHSA-N	0	10.9168	1	20.23	0.319617
MOL001119	MY186	TBT	20.65	148.27	3.717	1.87338	1.99701	0	0	0.030372	QCWXDVFBZVHKLV-UHFFFAOYSA-N	7390	0	1	0	0.337602
MOL001120	MY187	myrtenal	40.7859	178.3	2.496	1.35289	1.64821	0	1	0.087806	SCZPHTIRFBKDGU-AOOOYVTPSA-N	0	11.9357	1	17.07	0.274387
MOL001121	MY188	19894-97-4	49.9793	152.26	1.782	1.24527	1.49978	1	1	0.059011	RXBQNMWIQKOSCS-IUCAKERBSA-N	88301	11.5489	1	20.23	0.208982
MOL001122	MY189	(4aS,8aS)-3,5,8a-trimethyl-4a,9-dihydro-4H-benzo[f]benzofuran	27.7019	214.33	3.611	1.77185	1.77351	0	1	0.12808	AUSAHAHDEVYCOC-DZGCQCFKSA-N	643237	0	0	13.14	0.257483
MOL001123	MY190	muurolene	19.4975	204.39	4.745	1.83784	2.15591	0	0	0.077245	QMAYBMKBYCGXDH-ZNMIVQPWSA-N	12306047	0	1	0	0.248357
MOL001124	MY191	erlangerin A	26.9662	512.5	2.051	-0.3089	-0.89448	2	11	0.73555	JWTNGJRPSHJBHQ-BPXWWFMHSA-N	0	0	4	139.21	0.289558
MOL001125	MY192	erlangerin B	21.3703	454.51	3.417	0.69144	0.14991	0	8	0.88134	ORCSGCSOKXLZLC-YVPSIOQSSA-N	0	0	6	81.68	0.241063
MOL001126	MY193	[(5aS,8aR,9R)-8-oxo-9-(3,4,5-trimethoxyphenyl)-5,5a,6,9-tetrahydroisobenzofurano[6,5-f][1,3]benzodioxol-8a-yl] acetate	44.0758	456.48	2.79	0.59676	0.13085	0	9	0.90283	BHVAPNQLLDELLV-HXKVFGNASA-N	11004967	13.0112	6	98.75	0.216566
MOL001127	MY194	erlangerin D	26.2803	456.48	2.79	0.44469	0.00318	0	9	0.90274	BHVAPNQLLDELLV-SJODRWRQSA-N	0	0	6	98.75	0.197737
MOL001128	MY195	7-O-methylaloeresin A	26.6397	554.59	1.565	-0.82614	-1.74662	4	11	0.82156	WRLXHKDQSQMWSH-XEVHUOBLSA-N	0	0	9	172.96	0.33056
MOL001129	MY196	l-Verbenone	50.6606	150.24	1.942	1.25613	1.53024	0	1	0.061837	DCSCXTJOXBUFGB-JGVFFNPUSA-N	92874	11.557	0	17.07	0.321776
MOL001130	MY197	Fellavine	3.58062	518.56	1.704	-1.55017	-2.40367	7	11	0.83966	GRDZTDZJQRPNCN-YIANMRPHSA-N	193876	0	6	186.37	0.341058
MOL001131	MY198	phellamurin_qt	56.5966	356.4	3.609	0.13838	-0.49541	4	6	0.39283	IPWPEUJWMOPJDG-RBUKOAKNSA-N	0	14.8876	3	107.22	0.37692
MOL001132	MY199	longipinene	17.0075	204.39	4.123	1.83651	2.0998	0	0	0.12477	HICYDYJTCDBHMZ-SFDCQRBFSA-N	0	0	0	0	0.23219
MOL001133	MY200	1,10(15)-furanodien-6-one	22.8544	246.33	2.465	0.71947	0.69249	1	3	0.13384	FZMIGTYPWCLGSG-XVHVLHHCSA-N	0	0	0	50.44	0.285116
MOL001134	MY201	β-cubebene	18.531	204.39	4.223	1.78825	2.12241	0	0	0.10854	FSRZGYRCMPZNJF-XLWJZTARSA-N	0	0	1	0	0.266109
MOL001135	MY202	cedrelone	15.7598	420.59	3.811	0.68364	0.25034	1	4	0.76263	IVLFTIVCCDIUAI-KSHXJZHZSA-N	0	0	1	67.51	0.273217
MOL001136	MY203	1,2-epoxyfurano-10(15)-germacren-6-one	60.7995	246.33	2.641	1.02155	0.75963	0	3	0.16505	DHQZOOQNUWHCML-YVILZHTOSA-N	0	9.79941	0	42.74	0.2581
MOL001137	MY204	4,7-dimethoxy-5-methyl-coumarin	30.6669	220.24	1.871	1.05198	0.62191	0	4	0.10013	LLTOPKQGFAAMKH-UHFFFAOYSA-N	185740	1.36419	2	48.67	0.215519
MOL001138	MY205	(3R,20S)-3,20-dihydroxydammar- 24-ene	37.4947	442.85	8.313	1.48441	1.18236	1	1	0.74877	SISPXNYZBGYHBN-LBELAZDSSA-N	0	6.93566	4	20.23	0.243308
MOL001139	MY206	(3R,20S)-3-acetoxy-20-hydroxydammar-24- ene	9.69154	486.86	7.338	1.01821	0.51537	1	3	0.81607	QSUGODIDPUGIFV-ZIAPUOOHSA-N	0	0	6	46.53	0.234387
MOL001140	MY207	petunidin 3-rhamnoglucoside	3.26074	625.61	-1.3	-2.12907	-3.09561	10	16	0.64551	INNCHNXSAQGFCR-JFIPWMSPSA-N	0	0	7	261.59	0.254541
MOL001141	MY208	(20S)-3β-acetoxy- 12β,16β-trihydroxydammar-24-ene	26.7356	518.86	4.937	0.26273	-0.48024	3	5	0.8073	MRSADOKNVHEDAN-PPYCXRJYSA-N	0	0	6	86.99	0.235115
MOL001142	MY209	(20S)12β,16β- trihydroxydammar-24-ene-3β-O-β-glucopyranoside	4.34214	638.98	2.811	-0.9121	-1.73997	7	9	0.53285	ZRGHNDNHXKDPQF-BEEQXZMASA-N	0	0	7	160.07	0.201757
MOL001143	MY210	(20S)12β,16β- trihydroxydammar-24-ene-3β-O-β-glucopyranoside_qt	20.1781	476.82	4.558	0.27603	-0.41483	4	4	0.78379	CALLYQQKXLOIBO-NKHMBHBMSA-N	0	0	4	80.92	0.230095
MOL001144	MY211	lindestrene	32.6392	226.39	4.34	1.87653	1.96556	0	0	0.14787	SXJMAPDQZSTFJW-DLBZAZTESA-N	0	10.1005	0	0	0.301993
MOL001145	MY212	(20S)-3β-acetoxy-12β,16β,25-tetrahydroxydammar-23-ene	34.8883	502.86	6.107	0.48701	-0.3425	2	4	0.81629	UFTOFRBXNHVGSX-ZHBNASTDSA-N	0	8.74434	6	66.76	0.247928
MOL001146	MY213	(20S)-3β,12β,16β,25-pentahydroxydammar-23-ene	37.942	428.82	8.175	1.49441	1.23931	1	1	0.74597	PRBPRWBCASQQLY-VZCVTWSWSA-N	0	6.37575	4	20.23	0.231877
MOL001147	MY214	(20R)-3β-acetoxy-16β-dihydroxydammar-24-ene	40.3645	470.86	8.554	1.47886	1.19171	0	2	0.82063	YJRDSJAKKSBXLG-FFWBEYFHSA-N	0	7.97661	6	26.3	0.231225
MOL001148	MY215	3β- hydroxydammar-24-ene	40.2745	486.86	7.385	0.98009	0.25779	1	3	0.82338	LYUHVJBUVDOBRE-WGCJPUGQSA-N	0	8.09475	6	46.53	0.240969
MOL001149	MY216	3β-acetoxydammar-24-ene	29.6074	460.82	5.728	0.44525	-0.39218	3	3	0.77609	BQFBQOYEINUWLM-ATJODDLRSA-N	0	0	4	60.69	0.249646
MOL001150	MY217	3β-acetoxy-16β-hydroxydammar-24-ene	9.02468	534.86	3.527	-0.16408	-0.97454	4	6	0.79522	VALAXEYEBMDLKX-VURUFCPZSA-N	0	0	6	107.22	0.243012
MOL001151	MY218	(20R)- 3β,16β-trihydroxydammar-24-ene	11.317	492.82	3.148	-0.19057	-0.85303	5	5	0.79552	XDCOXHMIJKGFNL-VISYQZCASA-N	0	0	4	101.15	0.240371
MOL001152	MY219	(5S,6S)-5-isopropenyl-3,6-dimethyl-6-vinyl-5,7-dihydrobenzofuran-4-one	58.2868	230.33	3.309	1.3093	1.29454	0	2	0.10795	ZVMJXSJCBLRAPD-UKRRQHHQSA-N	10376566	13.6879	2	30.21	0.311794
MOL001153	MY220	(5E,9E)-3,6,10-trimethyl-8,11-dihydro-7H-cyclodeca[b]furan-4-one	41.9981	230.33	4.061	1.26685	1.32506	0	2	0.11355	XVOHELPNOXGRBQ-NXAIOARDSA-N	6506548	11.7826	0	30.21	0.277352
MOL001154	MY221	dihydropyrocurzerenone	27.1857	214.33	4.871	1.81969	1.69234	0	1	0.12427	GWQCNWWIXOLIAV-SECBINFHSA-N	0	0	0	13.14	0.227741
MOL001155	MY222	3-methoxy-10(15)-dihydrofurano dien-6-one	32.6077	262.38	3.183	1.07747	1.17865	0	3	0.15017	LLCQGVNWTFATHH-FZMZJTMJSA-N	0	10.6788	1	39.44	0.227135
MOL001156	MY223	3-methoxyfuranoguaia-9- en-8-one	35.1471	260.36	2.981	1.03907	0.84972	0	3	0.18382	FARPAYWLYPSBQE-ZSEWYUTFSA-N	0	7.97313	1	39.44	0.223787
MOL001157	MY224	(6R,8R,9E)-8-methoxy-3,6,10-trimethyl-6,7,8,11-tetrahydro-5H-cyclodeca[b]furan-4-one	55.3159	262.38	3.196	0.92408	0.86112	0	3	0.14972	JUFDIKOOORFASQ-WCXSNEHCSA-N	11747425	10.566	1	39.44	0.198603
MOL001158	MY225	3-methoxy-10-methylenefuranogermacra-1- en-6-one	47.1259	260.36	2.873	0.89471	0.74164	0	3	0.15151	KYVMPRMAGALGDM-WLFDKREMSA-N	0	11.7998	1	39.44	0.248031
MOL001159	MY226	2-acetoxyfuranodiene	44.7445	274.39	3.909	1.13649	1.11327	0	3	0.1747	VIAGREYUICSQGX-LEZJCRMVSA-N	0	-0.905841	2	39.44	0.267519
MOL001160	MY227	2-methoxyfuranodiene	53.5821	246.38	3.938	1.44991	1.51124	0	2	0.12905	NWLNPDFDTSFGEU-NJNKKQILSA-N	0	-2.49784	1	22.37	0.212145
MOL001161	MY228	lindestrene	36.1202	214.33	3.665	1.74531	1.82432	0	1	0.1281	BZQURGSQMBBPRU-UKRRQHHQSA-N	0	2.11645	0	13.14	0.268947
MOL001162	MY229	commiferin	43.718	248.35	2.336	0.49484	0.10172	1	3	0.17102	VPOHGVWBUPKXAL-IKVITTDRSA-N	0	7.29574	0	46.53	0.334262
MOL001163	MY230	germacrone	20.3086	202.32	3.491	1.53168	1.47157	0	1	0.080371	AFOKKQAWRSFYRU-UHFFFAOYSA-N	0	0	0	17.07	0.287981
MOL001164	MY231	[(5S,6R,8R,9Z)-8-methoxy-3,6,10-trimethyl-4-oxo-6,7,8,11-tetrahydro-5H-cyclodeca[b]furan-5-yl] acetate	34.7576	320.42	2.962	0.36469	0.12467	0	5	0.24931	DCFSJMWNJKXQCQ-KLSNRICVSA-N	10870920	9.19554	3	65.74	0.244028
MOL001165	MY232	furanodiene	20.0253	214.38	5.1	1.89895	2.08061	0	0	0.093564	YGPBKJSVXHGQGL-GTAKWKLUSA-N	0	0	0	0	0.307864
MOL001166	MY233	4,5-dihydrofuranodiene-6-one	43.5442	232.35	3.89	1.29884	1.44757	0	2	0.11253	DSKCIJFGYRMPRF-VUUNSECVSA-N	0	12.0987	0	30.21	0.214944
MOL001167	MY234	β-selinene	20.7229	218.42	5.013	1.81352	2.05733	0	0	0.099134	INNSGICBAVEKCC-OAGGEKHMSA-N	0	0	1	0	0.283749
MOL001168	MY235	(1S,2S)-2-isopropenyl-4-isopropylidene-1-methyl-1-vinylcyclohexane	34.4651	204.39	4.929	1.86635	2.10813	0	0	0.060298	BQSLMQNYHVFRDT-LSDHHAIUSA-N	6432312	8.95491	2	0	0.324307
MOL001169	MY236	8α-methoxyfuranodiene	29.7256	242.44	5.808	1.88929	1.97792	0	0	0.12389	VAYFDJXXZWRRGW-XSBMVZOASA-N	0	0	1	0	0.291728
MOL001171	MY237	β-bisabolene	24.5878	218.42	5.536	1.87579	2.01171	0	0	0.067675	DDMDOPJZSFWNRZ-MRXNPFEDSA-N	0	0	4	0	0.294778
MOL001172	MY238	24268-41-5	44.6684	230.33	4.061	1.18214	1.22707	0	2	0.11353	XVOHELPNOXGRBQ-LXQMTTSMSA-N	6442374	12.2251	0	30.21	0.303267
MOL001173	MY239	(6S,7R,8E)-7-methoxy-3,6-dimethyl-10-methylidene-5,6,7,11-tetrahydrocyclodeca[b]furan-4-one	36.0869	260.36	2.873	0.89067	0.93642	0	3	0.15168	KYVMPRMAGALGDM-CCJKYYKNSA-N	10923274	9.75591	1	39.44	0.254314
MOL001174	MY240	rel-1S,2S-epoxy- 4R-furanogermacr-10(15)-en-6-one	59.4593	246.33	2.641	0.97442	0.92626	0	3	0.16505	DHQZOOQNUWHCML-IIRLODAESA-N	0	9.89713	0	42.74	0.25755
MOL001175	MY241	Guggulsterone	42.4492	312.49	3.752	0.81312	0.33148	0	2	0.43548	WDXRGPWQVHZTQJ-AUKWTSKRSA-N	6439929	3.40765	0	34.14	0.307261
MOL001176	MY242	α-copaene	22.1585	204.39	4.169	1.82782	2.09504	0	0	0.12397	VLXDPFLIRFYIME-BZTHDZJNSA-N	0	0	1	0	0.261288
MOL001177	MY243	.beta.-Copaene	27.7978	204.39	4.223	1.8332	2.02808	0	0	0.12405	UPVZPMJSRSWJHQ-HTXSYXIBSA-N	0	0	1	0	0.267504
MOL001178	MY244	α-gurjunene	53.8072	190.36	4.112	1.83832	2.20711	0	0	0.087288	WDSUJZIEUOAQKQ-CZXHOFHRSA-N	0	12.2475	0	0	0
MOL001179	MY245	(&#8722;)-Alloaromadendrene	54.0393	204.39	4.223	1.80834	2.0673	0	0	0.10417	ITYNGVSTWVVPIC-DHGKCCLASA-N	10899740	12.0612	0	0	0.230855
MOL001180	MY246	γ-muurolene	21.5253	204.39	4.799	1.84378	2.04982	0	0	0.077334	WRHGORWNJGOVQY-ZNMIVQPWSA-N	12313020	0	1	0	0.251474
MOL001182	MY247	1,3-furanoeudesma-diene	36.4645	228.36	3.817	1.75347	1.80197	0	1	0.14988	QAKUIONGWXJMKS-JKSUJKDBSA-N	0	2.46435	0	13.14	0.255674
MOL001183	MY248	(3R,4aS,8aR)-3-isopropenyl-5,8a-dimethyl-2,3,4,4a,7,8-hexahydro-1H-naphthalene	28.2455	204.39	4.753	1.86102	2.07244	0	0	0.081018	OZQAPQSEYFAMCY-RBSFLKMASA-N	11052745	0	1	0	0.263967
MOL001184	MY249	bicyclogermacrene	30.7291	204.39	4.699	1.86032	2.12624	0	0	0.08357	VPDZRSSKICPUEY-JEPMYXAXSA-N	13894537	5.61774	0	0	0.247465
MOL001185	MY250	furanoeudesma-1,4-diene	23.5993	212.36	4.274	1.89028	1.94451	0	0	0.126	PEDCZLMLMSYITF-MRXNPFEDSA-N	0	0	0	0	0.272535
MOL001186	MY251	β-eudesmol	22.1983	206.41	5.003	1.80191	2.05948	0	0	0.080379	IEICDHBPEPUHOB-QLFBSQMISA-N	0	0	1	0	0.237822
MOL001187	MY252	T-cadinol	17.7243	220.44	5.201	1.82574	2.06196	0	0	0.091418	HEBLTEWSJCSURS-KKUMJFAQSA-N	0	0	1	0	0.225459
MOL001188	MY253	dehydroaromadendrane	50.9472	204.39	4.169	1.84868	2.08308	0	0	0.10411	DJAYTQZJAJXFDU-XVIXHAIJSA-N	21595261	11.6074	0	0	0.23986
MOL001189	MY254	cis-caryophyllene	29.7098	204.39	4.753	1.8224	2.06999	0	0	0.0899	NPNUFJAVOOONJE-ULKYWBSGSA-N	5498519	0	0	0	0.272139
MOL001190	MY255	β-sesquiphellandrene	5.39391	218.42	5.341	1.89869	2.08705	0	0	0.067918	IUAUHVWXZXSWLF-JKSUJKDBSA-N	0	0	4	0	0.304158
MOL001191	MY256	(4aR,8aR)-3-isopropylidene-5,8a-dimethyl-1,2,4,4a,7,8-hexahydronaphthalene	20.5589	204.39	4.894	1.87713	2.14259	0	0	0.080868	WNRBYZQFEBIUGD-LSDHHAIUSA-N	6432648	0	0	0	0.258666
MOL001192	MY257	caryophyllene alcohol	38.0601	220.44	4.784	1.78351	2.07622	0	0	0.12685	NQLBKCHQBLCXSV-XRGAULLZSA-N	0	10.0723	0	0	0.20748
MOL001193	MY258	caryophyllene oxide	45.7541	235.38	2.172	1.09322	1.26808	0	2	0.15305	SYYYLZYSSCOTDG-KCGXDXBQSA-N	0	7.07959	0	35.59	0.0328321
MOL001194	MY259	cis-β-elemenone	23.7258	230.43	5.191	1.84311	2.16056	0	0	0.085767	IJXLTZWCSFMTEB-SJORKVTESA-N	0	0	2	0	0.304808
MOL001195	MY260	γ-eudesmol	15.1999	220.44	5.35	1.83874	2.09616	0	0	0.093366	VZXBEOIPGFGISZ-CZUORRHYSA-N	0	0	1	0	0.222636
MOL001196	MY261	7-epi-α-eudesmol	26.1439	222.41	3.666	1.34952	1.44744	1	1	0.095407	FCSRUSQUAVXUKK-KCQAQPDRSA-N	12304196	0	1	20.23	0.239642
MOL001197	MY262	2-hydroxyfuranodiene	30.2538	214.38	4.906	1.89715	2.10726	0	0	0.092125	XHWCZTLFCFTDDO-IJCMBPMDSA-N	0	2.72609	0	0	0.29291
MOL001198	MY263	10-epi-γ-eudesmol acetate	20.289	264.45	4.239	1.56897	1.84663	0	2	0.13969	WJUQDFFDADGYQZ-PBHICJAKSA-N	57407173	0	3	26.3	0.198981
MOL001199	MY264	commiferin	38.4893	248.35	2.336	0.50818	0.02734	1	3	0.17106	VPOHGVWBUPKXAL-GZCFXPHUSA-N	0	6.6962	0	46.53	0.331383
MOL001200	MY265	(E)-β-ocimene epoxide	21.7621	150.29	3.514	1.87622	2.06501	0	0	0.033018	VSSRTUYNBHIXCW-ZKXNXJMVSA-N	0	0	3	0	0.347744
MOL001201	MY266	(1R,5R,7S)-4,7-dimethyl-7-(4-methylpent-3-enyl)bicyclo[3.1.1]hept-3-ene	16.2256	204.39	4.699	1.85676	1.96322	0	0	0.090114	YMBFCQPIMVLNIU-KFWWJZLASA-N	13889654	0	3	0	0.269763
MOL001202	MY267	1-[(1R)-4-methyl-1-cyclohex-3-enyl]ethanone	47.7276	138.23	1.884	1.29932	1.56071	0	1	0.023232	HOBBEYSRFFJETF-VIFPVBQESA-N	10909635	11.1083	1	17.07	0.315052
MOL001203	MY268	α-santalene	17.168	204.39	4.123	1.85564	1.98301	0	0	0.11164	KWFJIXPIFLVMPM-KHMAMNHCSA-N	12315252	0	3	0	0.264712
MOL001204	MY269	trans-β-bergamotene	27.7485	204.39	4.753	1.84856	1.94425	0	0	0.09014	DGZBGCMPRYFWFF-SOUVJXGZSA-N	12300069	0	3	0	0.285365
MOL001205	MY270	6-methyl-3,5-heptadiene-2-one	14.9975	122.23	3.178	1.86691	1.99505	0	0	0.011479	UTPOSGXXIJEVFD-WAYWQWQTSA-N	0	0	2	0	0.371478
MOL001206	MY271	Santalene (minor)	17.1171	204.39	4.753	1.84641	1.95454	0	0	0.074748	PGBNIHXXFQBCPU-ZNMIVQPWSA-N	6431197	0	3	0	0.282734
MOL001207	MY272	(Z)-β-santalene	18.5362	190.36	4.547	1.85658	1.93794	0	0	0.060928	OQUUULIIXJVNBE-BFHYXJOUSA-N	0	0	3	0	0.266159
MOL001208	MY273	2,6-dimethyl-3(E),5(E),7-octatrien- 2-ol	21.7065	164.32	4.048	1.89614	2.00726	0	0	0.026291	UBCFUHXWMNRRCL-RUPJRODMSA-N	0	0	3	0	0.333762
MOL002085	MY274	alpha-Cubebene	16.7321	204.39	4.169	1.8335	2.09789	0	0	0.10854	XUEHVOLRMXNRKQ-KHMAMNHCSA-N	0	0	1	0	0.252658
MOL002513	MY275	Xanthorrhizol	32.0959	218.37	5.07	1.72111	1.64331	1	1	0.069044	FKWGCEDRLNNZOZ-GFCCVEGCSA-N	93135	3.50054	4	20.23	0.321864
MOL003127	MY276	Germacrene D	19.2225	204.39	5.135	1.83244	2.01816	0	0	0.057074	GAIBLDCXCZKKJE-RXJOXMPGSA-N	5317570	0	1	0	0

## Sheet: 乳香
MOL_ID		molecule_name	ob	mw	alogp	caco2	bbb	hdon	hacc	drug-likeness	inchikey	PubChem_Cid	halflife	RBN	TPSA	FASA-
MOL000012	RX1	Arachic acid	16.6564	312.6	8.192	1.17971	1.08582	1	2	0.19499	VKOBVWXKNCXXDE-UHFFFAOYSA-N	10467	0	18	37.3	0.178794
MOL000019	RX2	D-Camphene	34.9792	136.26	2.927	1.80598	2.18648	0	0	0.039017	CRPUJAZIXJMDBK-DTWKUNHWSA-N	92221	11.2919	0	0	0
MOL000023	RX3	Hemo-sol	39.841	136.26	3.503	1.82929	2.11692	0	0	0.02231	XMGQYMWWDOXHJM-JTQLQIEISA-N	440917	11.6791	1	0	0
MOL000036	RX4	beta-caryophyllene	29.7023	204.39	4.753	1.82766	2.06535	0	0	0.089893	NPNUFJAVOOONJE-GFUGXAQUSA-N	5281515	0	0	0	0
MOL000068	RX5	L-Ile	59.0514	131.2	0.699	0.05945	-0.1082	3	3	0.015008	AGPKZVBTJJNPAG-WHFBIAKZSA-N	7043901	11.206	3	63.32	0
MOL000069	RX6	palmitic acid	19.2966	256.48	6.368	1.09151	0.99862	1	2	0.098573	IPCSVZSSVZVIGE-UHFFFAOYSA-N	985	0	14	37.3	0
MOL000125	RX7	(-)-alpha-Pinene	46.2498	136.26	2.873	1.84526	2.2987	0	0	0.052565	GRWFGVWFFZKLTI-IUCAKERBSA-N	440968	11.4218	0	0	0.247316
MOL000126	RX8	(-)-nopinene	44.8353	136.26	2.927	1.80433	2.11917	0	0	0.052595	WTARULDDTDQWMU-IUCAKERBSA-N	440967	11.3189	0	0	0.269748
MOL000128	RX9	NERYLACETATE	25.94	196.32	3.313	1.28068	1.28339	0	2	0.041771	HIGQPQRQIQDZMP-DHZHZOJOSA-N	1549026	0	6	26.3	0.270484
MOL000129	RX10	Acetate C-8	18.4327	172.3	3.175	1.24496	1.27721	0	2	0.026934	YLYBTZIQSIBWLI-UHFFFAOYSA-N	8164	0	8	26.3	0.183636
MOL000196	RX11	L-Bornyl acetate	65.5209	196.32	2.354	1.28902	1.58637	0	2	0.075447	KGEKLUUHTZCSIP-HOSYDEDBSA-N	93009	6.93802	2	26.3	0.229703
MOL000198	RX12	(R)-linalool	39.8043	154.28	2.735	1.32771	1.36071	1	1	0.022686	CDOSHBSSFJOMGT-JTQLQIEISA-N	443158	6.47726	4	20.23	0.317056
MOL000200	RX13	(S)-(+)-alpha-Phellandrene	27.9023	136.26	3.254	1.87034	2.19671	0	0	0.022258	OGLDWXZKYODSOB-JTQLQIEISA-N	443160	0	1	0	0.291458
MOL000201	RX14	p-Ocimene	15.0605	136.26	3.634	1.85109	1.99228	0	0	0.015199	IHPKGUQCSIINRJ-CSKARUKUSA-N	5281553	0	3	0	0.387364
MOL000205	RX15	(6R)-6-isopropyl-3-methyl-1-cyclohex-2-enone	53.8778	152.26	2.768	1.29911	1.54748	0	1	0.029701	YSTPAHQEHQSRJD-SECBINFHSA-N	107561	11.2897	1	17.07	0.317466
MOL000208	RX16	()-Aromadendrene	55.7417	204.39	4.223	1.80858	2.06312	0	0	0.10418	ITYNGVSTWVVPIC-XVIXHAIJSA-N	11095734	11.8407	0	0	0.260973
MOL000234	RX17	L-Limonen	38.0934	136.26	3.503	1.82615	2.13236	0	0	0.022306	XMGQYMWWDOXHJM-SNVBAGLBSA-N	439250	11.6373	1	0	0.29217
MOL000257	RX18	(-)-beta-Phellandrene	40.4445	136.26	3.308	1.83308	2.09626	0	0	0.022312	LFJQCDVYDGGFCH-SNVBAGLBSA-N	443161	10.9059	1	0	0.312736
MOL000264	RX19	Tereben	29.6244	136.26	3.643	1.85988	2.10791	0	0	0.022251	MOYAFQVGZZPNRA-UHFFFAOYSA-N	11463	0	0	0	0.280125
MOL000270	RX20	CHEBI:7	45.1981	136.26	2.873	1.84284	2.15102	0	0	0.04265	BQOFWKZOCNGFEC-BDAKNGLRSA-N	443156	11.4408	0	0	0.265322
MOL000271	RX21	l-carvone	49.4698	150.24	2.361	1.35036	1.64609	0	1	0.02998	ULDHMXUKGWMISQ-SECBINFHSA-N	439570	11.7526	1	17.07	0.330827
MOL000305	RX22	lauric acid	23.5879	200.36	4.543	1.02187	1.09656	1	2	0.043637	POULHZVOKOAJMA-UHFFFAOYSA-N	3893	0	10	37.3	0
MOL000390	RX23	daidzein	19.4411	254.25	2.332	0.58558	-0.2202	2	4	0.18694	ZQSIJRDFPHDXIC-UHFFFAOYSA-N	5281708	0	1	70.67	0
MOL000474	RX24	(-)-Epoxycaryophyllene	35.9368	220.39	3.519	1.57196	1.82683	0	1	0.12925	NVEQFIOZRFFVFW-RGCMKSIDSA-N	0	6.09021	0	12.53	0
MOL000478	RX25	Eucarvone	53.1361	150.24	2.067	1.34832	1.65057	0	1	0.030032	QNGQIURXCUHNAT-UHFFFAOYSA-N	136330	11.4533	0	17.07	0
MOL000485	RX26	TMH	46.2498	136.26	2.873	1.81541	2.17693	0	0	0.052565	GRWFGVWFFZKLTI-RKDXNWHRSA-N	82227	11.4217	0	0	0
MOL000597	RX27	Neryl acetate	57.4659	196.32	3.313	1.24994	1.39905	0	2	0.041454	HIGQPQRQIQDZMP-FLIBITNWSA-N	1549025	7.919	6	26.3	0.268909
MOL000635	RX28	vanillin	51.996	152.16	1.306	0.6778	0.41159	1	3	0.032596	MWOOGOJBHIARFG-UHFFFAOYSA-N	1183	11.7934	2	46.53	0.325943
MOL000858	RX29	Glycerol palmitate	26.66	330.57	5.569	0.17481	-0.50441	2	4	0.22139	QHZLMUACJMDIAE-SFHVURJKSA-N	3084463	0	18	66.76	0.173644
MOL000865	RX30	hexadecane	12.316	226.5	7.671	1.80766	1.85198	0	0	0.060928	DCAYPVUWAIABOU-UHFFFAOYSA-N	11006	0	13	0	0.142881
MOL000905	RX31	()-beta-Pinene	44.7682	136.26	2.927	1.84907	2.29416	0	0	0.052595	WTARULDDTDQWMU-RKDXNWHRSA-N	10290825	11.319	0	0	0.277667
MOL000914	RX32	(5S)-1-isopropyl-4-methylbicyclo[3.1.0]hex-3-ene	47.1292	136.26	2.873	1.81428	2.14251	0	0	0.04351	KQAZVFVOEIRWHN-UWVGGRQHSA-N	12444324	11.4403	1	0	0.286752
MOL000916	RX33	Car-3-ene	45.1492	136.26	2.873	1.85395	2.18382	0	0	0.04265	BQOFWKZOCNGFEC-DTWKUNHWSA-N	442461	11.441	0	0	0.263728
MOL000917	RX34	cineole	59.9598	154.28	2.158	1.54703	1.97111	0	1	0.051518	YKPDHVQTIYWTEB-WCBMZHEXSA-N	0	11.2755	0	9.23	0.209269
MOL000920	RX35	LINALOOL (D)	38.2886	154.28	2.735	1.29298	1.33004	1	1	0.022731	CDOSHBSSFJOMGT-SNVBAGLBSA-N	67179	6.29262	4	20.23	0.324407
MOL000922	RX36	(R)-p-Menth-1-en-4-ol	32.1559	154.28	2.55	1.32972	1.5191	1	1	0.032284	WRYLYDPHFGVWKC-JTQLQIEISA-N	5325830	11.3891	1	20.23	0.263032
MOL000974	RX37	cuminal	38.286	148.22	2.784	1.38829	1.60832	0	1	0.029012	WTWBUQJHJGUZCY-UHFFFAOYSA-N	326	1.94128	2	17.07	0.363357
MOL001055	RX38	5-isopropyl-2-methylbicyclo[3.1.0]hex-2-ene	47.1922	136.26	2.873	1.81554	2.18476	0	0	0.043509	KQAZVFVOEIRWHN-NXEZZACHSA-N	637518	11.4445	1	0	0.292151
MOL001110	RX39	cis-beta-Ocimene	25.384	136.26	3.634	1.85399	2.03419	0	0	0.015124	IHPKGUQCSIINRJ-NTMALXAHSA-N	5320250	0	3	0	0.336645
MOL001209	RX40	1-acetyl-4-isopropenylcyclopentene	60.0482	150.24	2.151	1.36741	1.6231	0	1	0.027927	BTXSVMBTNJSALB-VIFPVBQESA-N	45085864	11.6536	2	17.07	0.362089
MOL001210	RX41	(4S)-4-isopropylcyclohexene-1-carbaldehyde	40.3636	152.26	2.864	1.36469	1.68674	0	1	0.028201	AEVLWICMAHGAMS-SNVBAGLBSA-N	11842593	1.97875	2	17.07	0.277648
MOL001211	RX42	cis-lanceol	35.9393	220.39	4.239	1.33289	1.17403	1	1	0.068485	HBVOEGGRCJCMLG-KSKAUBAUSA-N	0	2.79205	5	20.23	0.267954
MOL001212	RX43	Loxanol V	14.1899	214.44	5.533	1.26802	0.97555	1	1	0.051747	HLZKNKRTKFSKGZ-UHFFFAOYSA-N	8209	0	12	20.23	0.138469
MOL001213	RX44	linalyl butyrate	43.8763	224.38	4.238	1.44034	1.49249	0	2	0.056667	FHLGUOHLUFIAAA-AWEZNQCLSA-N	36690113	4.66658	8	26.3	0.277521
MOL001214	RX45	Rystal	49.6375	151.18	0.683	0.74051	0.50062	2	3	0.030261	QLNWXBAGRTUKKI-UHFFFAOYSA-N	12124	4.41053	1	49.33	0.333395
MOL001215	RX46	tirucallol	42.1192	426.8	8.12	1.37997	1.06741	1	1	0.75003	CAHGCLMLTWQZNJ-RIRNTSPDSA-N	0	6.90485	4	20.23	0.239962
MOL001216	RX47	amantadine	69.6979	151.28	1.495	1.12068	1.06427	2	1	0.058859	DKNWSYNQZKUICI-CHIWXEEVSA-N	2130	10.8873	0	26.02	0.156074
MOL001217	RX48	()-Bornyl acetate	65.5481	196.32	2.354	1.29533	1.59047	0	2	0.075447	KGEKLUUHTZCSIP-SCVCMEIPSA-N	6950274	6.94131	2	26.3	0.21929
MOL001218	RX49	Pisol	18.4965	186.38	4.62	1.23267	1.06023	1	1	0.032811	LQZZUXJYWNFBMV-UHFFFAOYSA-N	8193	0	10	20.23	0.144192
MOL001219	RX50	Satol	27.2734	268.54	6.913	1.34311	0.96764	1	1	0.11469	ALSTYHKOOCGGFT-KTKRTIGZSA-N	5284499	0	15	20.23	0.169503
MOL001220	RX51	(1R,3Z)-3-[(2E)-2-[(1R,3aS,7aR)-7a-methyl-1-[(E,1R,4R)-1,4,5-trimethylhex-2-enyl]-2,3,3a,5,6,7-hexahydro-1H-inden-4-ylidene]ethylidene]-4-methylene-1-cyclohexanol	9.33572	396.72	7.563	1.43424	1.13134	1	1	0.52096	MECHNRXZTMCUDQ-PNXBIAHGSA-N	6540731	0	5	20.23	0.231548
MOL001221	RX52	7-TETRADECENE	17.7374	196.42	6.314	1.85474	1.97439	0	0	0.039689	UBDIXSAEHLOROW-BUHFOSPRSA-N	5364651	0	10	0	0.18156
MOL001222	RX53	Estan	13.4351	302.5	3.538	0.74522	0.37181	1	2	0.38633	GCKMFJBGXUYNAG-HLXURNFRSA-N	6010	0	0	37.3	0.271662
MOL001223	RX54	(S)-2,2,3-Trimethylcyclopent-3-ene-1-acetaldehyde	45.1783	152.26	2.193	1.32267	1.70843	0	1	0.033489	OGCGGWYLHSJRFY-VIFPVBQESA-N	90969	11.4315	2	17.07	0.31172
MOL001224	RX55	Tridecylene	17.6901	182.39	5.912	1.82799	2.00618	0	0	0.03167	VQOXUMQBYILCKR-UHFFFAOYSA-N	17095	0	10	0	0.204949
MOL001225	RX56	Butyl octanoate	20.5741	200.36	4.298	1.2797	1.20934	0	2	0.039888	PSXNDMJWRZYVTM-UHFFFAOYSA-N	11517	0	10	26.3	0.187955
MOL001226	RX57	alpha-terpineol	34.0087	152.31	3.905	1.81062	2.28602	0	0	0.029858	ZDKRUHFGYIDGHT-SNVBAGLBSA-N	0	11.5963	1	0	0.255469
MOL001227	RX58	Decyl acetate	25.0697	200.36	4.087	1.27556	1.32575	0	2	0.043155	NUPSHWCALHZGOV-UHFFFAOYSA-N	8167	0	10	26.3	0.159318
MOL001228	RX59	Medilla	35.0784	176.18	2.079	0.77973	0.46213	1	3	0.063914	HSHNITRMYYLLCV-UHFFFAOYSA-N	5280567	4.62044	0	50.44	0.418729
MOL001229	RX60	cis-resveratrol	41.1273	228.26	3.014	0.75116	0.11946	3	3	0.10908	LUKBXSAWLPMMSZ-UPHRSURJSA-N	1548910	6.31234	2	60.69	0.434602
MOL001230	RX61	Tip-Nip	21.9442	172.35	4.164	1.23768	1.22637	1	1	0.025614	KJIOQYGWTQBHNH-UHFFFAOYSA-N	8184	0	9	20.23	0.149262
MOL001231	RX62	(5R)-Menth-2-enone	61.1209	152.26	2.557	1.36346	1.71132	0	1	0.029644	OAYBZGPDRAMDNF-MRVPVSSYSA-N	11205871	11.5068	1	17.07	0.273371
MOL001232	RX63	TES	12.9283	288.47	3.333	0.68047	0.2948	1	2	0.34805	MUMGGOZAMZWBJJ-DYKIIFRCSA-N	6013	0	0	37.3	0.260053
MOL001233	RX64	Penconazol	75.1848	284.21	4.261	1.15707	1.0572	0	2	0.097844	WKBPZYKAUNRMKP-SNVBAGLBSA-N	40427894	9.26915	5	30.71	0.394916
MOL001234	RX65	thunbergol	23.1222	290.54	6.009	1.35284	1.2365	1	1	0.16719	YAPXSYXFLHDPCK-NANKYBSHSA-N	10946210	0	1	20.23	0.244154
MOL001235	RX66	9-C-Retinal	35.051	284.48	5.573	1.56724	1.16793	0	1	0.1591	NCYCYZXNIZJOKI-MKOSUFFBSA-N	6436082	5.32614	5	17.07	0.333886
MOL001236	RX67	isopropylidenecyclohexane	54.8012	124.25	3.642	1.85254	2.23503	0	0	0.016991	CUYJYVAWBJXBIC-UHFFFAOYSA-N	138578	11.2678	0	0	0.237019
MOL001237	RX68	o-Acetyltoluene	38.961	134.19	2.056	1.46574	1.66352	0	1	0.024841	YXWWHNCQZBVZPV-UHFFFAOYSA-N	11340	25.1793	1	17.07	0.428322
MOL001238	RX69	3-Epilupeol	10.3657	426.8	7.403	1.40575	1.21283	1	1	0.77716	MQYXUWHLBZFQQO-ISZJTHHZSA-N	5270628	0	1	20.23	0.242032
MOL001239	RX70	epilupeol acetate	8.73677	468.84	7.782	1.42178	1.21567	0	2	0.76318	ODSSDTBFHAYYMD-HMVYXAKRSA-N	40884505	0	3	26.3	0.243599
MOL001240	RX71	trans-pinocamphone (pinocamphone)	50.3501	152.26	1.771	1.30765	1.64408	0	1	0.06093	MQPHVIPKLRXGDJ-BIIVOSGPSA-N	6430551	11.2662	0	17.07	0.266186
MOL001241	RX72	O-acetyl-α-boswellic acid	42.7297	498.82	6.801	0.68018	0.4068	1	4	0.6963	IAWGZKRQDHPFCZ-RHWPNAQOSA-N	0	4.1257	3	63.6	0.253016
MOL001242	RX73	dl-Thujone	63.8807	152.26	1.771	1.24959	1.56193	0	1	0.051559	USMNOWBWPHYOEA-MRTMQBJTSA-N	261491	11.5511	1	17.07	0.300276
MOL001243	RX74	3alpha-Hydroxy-olean-12-en-24-oic-acid	39.3242	456.78	6.422	0.59958	0.19866	2	3	0.7533	BZXULBWGROURAF-IKNLXHIFSA-N	637234	2.39275	1	57.53	0.250415
MOL001244	RX75	α-amyrenone	13.1896	424.78	7.31	1.45556	1.42347	0	1	0.76583	DIFWJJFSELKWGA-IPQOMUISSA-N	12306155	0	0	17.07	0.23991
MOL001245	RX76	(1S,5R)-7,7-dimethyl-4-bicyclo[3.1.1]hept-3-enecarboxaldehyde	41.2515	150.24	2.038	1.33805	1.65616	0	1	0.059433	KMRMUZKLFIEVAO-IUCAKERBSA-N	1201529	11.4721	1	17.07	0.285789
MOL001246	RX77	(1R)-()-Nopinone	57.8602	138.23	1.519	1.22658	1.60028	0	1	0.053348	XZFDKWMYCUEKSS-RNFRBKRXSA-N	157139	11.1026	0	17.07	0.275785
MOL001247	RX78	myrtenic acid	50.7692	166.24	1.991	0.91303	1.04474	1	2	0.067455	XPHVDOXZJRTIMV-HTRCEHHLSA-N	0	11.5693	1	37.3	0.341047
MOL001248	RX79	cis-5-Hydroxy-p-menth-1(6)-en-2-one	42.6471	168.26	1.523	0.61637	0.52251	1	2	0.03799	ZFUJCNJIGDBFEP-PSASIEDQSA-N	6429208	11.6597	1	37.3	0.293415
MOL001249	RX80	(4aR,5S,8R,8aR)-8-hydroxy-5-isopropyl-3,8-dimethyl-1,4a,5,6,7,8a-hexahydronaphthalen-2-one	16.355	236.39	2.637	0.74617	0.56686	1	2	0.10949	XZKNRQNOZWYUMT-RMRHIDDWSA-N	15275959	0	1	37.3	0.287258
MOL001250	RX81	O-acetyl-β-boswellic acid	9.97512	498.82	6.847	0.6559	0.41815	1	4	0.69453	YJBVHJIKNLBFDX-YVDPGRQYSA-N	0	0	3	63.6	0.236333
MOL001251	RX82	dihydroroburic acid	8.58877	442.8	7.77	1.06059	0.6356	1	2	0.74959	LJWWZZAOSDWGAX-OYEVHQOJSA-N	0	0	4	37.3	0.267103
MOL001252	RX83	4-isopropylcyclohex-2-en-1-one	49.9057	138.23	2.111	1.31195	1.58115	0	1	0.02317	AANMVENRNJYEMK-MRVPVSSYSA-N	642520	11.0716	1	17.07	0.30457
MOL001253	RX84	11-keto-α-amyrenone	13.5466	438.76	6.379	0.98794	0.8251	0	2	0.75943	LZXVZTSHGYUWRT-PPGOTGAASA-N	0	0	0	34.14	0.263137
MOL001254	RX85	(S)-p-Mentha-1,8-dien-7-al	39.0041	150.24	2.668	1.357	1.56695	0	1	0.028809	RUMOYJJNUMEFDD-SNVBAGLBSA-N	2724159	2.22065	2	17.07	0.311613
MOL001255	RX86	Boswellic acid	39.5476	456.78	6.467	0.58992	0.23755	2	3	0.75186	NBGQZFQREPIKMG-PONOSELZSA-N	168928	2.94423	1	57.53	0.247672
MOL001256	RX87	α-campholenaldehyde	50.2458	150.29	3.514	1.81446	2.10643	0	0	0.032336	GOTXKMWRLBFMJC-JTQLQIEISA-N	0	11.323	2	0	0.311991
MOL001257	RX88	D-arabinonic acid	37.0672	166.15	-2.221	-1.61428	-3.96567	5	6	0.028998	QXKAIJAYHKCRRA-JJYYJPOSSA-N	122045	11.306	4	118.22	0.287278
MOL001258	RX89	trans-Sobrerol	47.3119	170.28	1.313	0.39329	0.60849	2	2	0.03895	OMDMTHRBGUBUCO-BDAKNGLRSA-N	854498	10.8237	1	40.46	0.290256
MOL001259	RX90	(3R,4R,4aR,6aR,6bS,8aR,11R,12S,12aR,14aR,14bS)-3-hydroxy-4,6a,6b,8a,11,12,14b-heptamethyl-14-oxo-1,2,3,4a,5,6,7,8,9,10,11,12,12a,14a-tetradecahydropicene-4-carboxylic acid	29.8236	470.76	5.537	0.19715	-0.32027	2	4	0.73549	YIMHGPSYDOGBPI-YZCVQEKWSA-N	9847548	0	1	74.6	0.280675
MOL001260	RX91	3,6-dihydroxy-p-menth-1-ene	40.6471	170.28	1.562	0.40706	0.38623	2	2	0.037574	CDEBGVXOFDWUAF-IVZWLZJFSA-N	13919075	11.1593	1	40.46	0.278748
MOL001261	RX92	Acetyl-m-xylene	23.5966	148.22	2.542	1.53516	1.56067	0	1	0.030672	HSDSKVWQTONQBJ-UHFFFAOYSA-N	6985	0	1	17.07	0.389996
MOL001262	RX93	3-hydroxy-tirucallic,acid	7.03317	426.8	8.12	1.45439	1.27904	1	1	0.75076	CAHGCLMLTWQZNJ-PQRZMCQTSA-N	40469707	0	4	20.23	0.246107
MOL001263	RX94	3-oxo-tirucallic,acid	42.8578	454.76	6.988	0.57628	-0.05693	1	3	0.80503	XLPAINGDLCDYQV-AJSOKQIDSA-N	0	6.59507	5	54.37	0.283266
MOL001264	RX95	acetyl-11-keto-beta-boswellic,acid	17.7885	512.8	5.916	0.20115	-0.14022	1	5	0.66968	HMMGKOVEOFBCAU-YVMCSXQFSA-N	0	0	3	80.67	0.278447
MOL001265	RX96	acetyl-alpha-boswellic,acid	42.7297	498.82	6.801	0.59503	0.28051	1	4	0.69509	IAWGZKRQDHPFCZ-OBHGTAHRSA-N	15181201	2.99442	3	63.6	0.245864
MOL001266	RX97	acetyl-beta-boswellic,acid	17.5894	498.82	6.847	0.69392	0.32583	1	4	0.69383	YJBVHJIKNLBFDX-UIJHWHGWSA-N	0	0	3	63.6	0.249969
MOL001267	RX98	(1S,3S,5R)-3,6,6-trimethylnorpinan-2-one	30.5661	152.26	1.981	1.28925	1.58596	0	1	0.060805	WNGMDDBBDVQVEB-XLPZGREQSA-N	21675519	11.1833	0	17.07	0.282012
MOL001268	RX99	beta-boswellic,acid	17.6295	456.78	6.467	0.68204	0.26864	2	3	0.75174	NBGQZFQREPIKMG-PFWNHXDLSA-N	0	0	1	57.53	0.243294
MOL001269	RX100	cembrene,a	16.7352	272.52	6.907	1.882	2.07542	0	0	0.1443	DMHADBQKVWXPPM-JXXMNCPBSA-N	45272262	0	1	0	0.266148
MOL001270	RX101	cembrene,c	15.6135	272.52	7.102	1.89579	2.07468	0	0	0.14433	UJUWZMUCEGGBOH-UOKQFZNZSA-N	0	0	1	0	0.263878
MOL001271	RX102	epilupeol	17.7239	426.8	7.403	1.40277	1.19366	1	1	0.77768	MQYXUWHLBZFQQO-SZZGJXMXSA-N	0	0	1	20.23	0.257007
MOL001272	RX103	incensole	45.589	306.54	4.969	1.32791	1.20482	1	2	0.21961	SSBZLMMXFQMHDP-REDNKFHQSA-N	44583885	6.93556	1	29.46	0.262216
MOL001273	RX104	80-57-9	50.6314	150.24	1.942	1.27451	1.59484	0	1	0.061837	DCSCXTJOXBUFGB-SFYZADRCSA-N	65724	11.5586	0	17.07	0.340787
MOL001274	RX105	incensole,acetate	16.7048	348.58	5.348	1.42307	1.48219	0	3	0.30713	HVBACKJYWZTKCA-MDSZWTHSSA-N	0	0	3	35.53	0.265103
MOL001275	RX106	incensole,oxide	14.9755	322.54	3.611	1.02465	0.87517	1	3	0.30065	ARTVDMKLQDTMGX-YWKPCTACSA-N	0	0	1	41.99	0.245906
MOL001276	RX107	isocembrene	21.1875	268.48	5.79	1.91344	2.0139	0	0	0.20912	CBAMIIPKRBIWEN-RLLQIKCJSA-N	0	0	1	0	0.27759
MOL001277	RX108	isofpuquierol	28.8722	460.82	5.548	0.33556	-0.57448	3	3	0.78255	ILQOLRWKVAXWJC-LXSWPYTBSA-N	0	0	4	60.69	0.237102
MOL001278	RX109	isoincensole,acetate	14.3704	334.55	4.902	1.29502	1.32701	0	3	0.28113	JGYQPJGHMBZUTL-RWLANVBESA-N	0	0	3	35.53	0.25714
MOL001279	RX110	isoincensole,oxide	13.6264	322.54	3.735	1.05588	1.05121	1	3	0.28983	LMKSLTDDNXJBMM-CVKBPXAZSA-N	0	0	1	38.69	0.275973
MOL001280	RX111	isoincensolol	15.0914	340.56	2.969	0.50712	0.20557	3	4	0.27694	SNFUHGCKRJZRPU-PWHUGATJSA-N	0	0	1	69.92	0.251015
MOL001281	RX112	L-alpha-Palmitin	26.66	330.57	5.569	0.29798	-0.41829	2	4	0.22131	QHZLMUACJMDIAE-GOSISDBHSA-N	11359451	0	18	66.76	0.168639
MOL001282	RX113	lup-20(29)-en-3-ol	17.7223	426.8	7.403	1.45735	1.31265	1	1	0.77774	MQYXUWHLBZFQQO-QGXYMETRSA-N	0	0	1	20.23	0.253274
MOL001283	RX114	C09704	29.5611	222.41	4.562	1.37191	1.33575	1	1	0.059922	FQTLCLSUCSAZDY-ATGUSINASA-N	5281525	0	7	20.23	0.30926
MOL001284	RX115	neryl,acetate	39.5039	194.35	3.941	1.75119	1.74087	0	1	0.039446	AAUVMWXXRMULTG-LCYFTJDESA-N	0	5.53662	6	9.23	0.187013
MOL001285	RX116	octanol	21.0572	130.26	2.796	1.16263	1.22962	1	1	0.010949	KBPLFHHGFOOTCA-UHFFFAOYSA-N	957	0	6	20.23	0.170222
MOL001286	RX117	olibanumol,a	42.7386	186.28	0.598	0.36815	0.44311	2	3	0.064233	FRXVTMDPVUFGKF-CVPUBMOQSA-N	44233146	10.972	1	52.99	0.260821
MOL001287	RX118	olibanumol,b	87.7364	170.28	0.94	0.65002	0.74044	2	2	0.063646	PRHLXOXJZCCENK-IMSYWVGJSA-N	44233147	11.4172	1	40.46	0.276959
MOL001288	RX119	olibanumol,c	78.5272	170.28	1.459	0.41	-0.01092	2	2	0.039184	GSEDQEXTVARKJC-JTQLQIEISA-N	15512326	3.98152	2	40.46	0.236203
MOL001289	RX120	olibanumol,h	11.9261	458.85	6.715	0.77353	0.06092	2	2	0.76245	AJKCZYZYHXDGNQ-MRSOWRDTSA-N	0	0	2	40.46	0.233848
MOL001290	RX121	olibanumol,i	15.9761	428.77	5.785	0.86958	0.42732	1	2	0.78406	RCXANGLYPFOYKX-TWTTVEQLSA-N	0	0	1	37.3	0.259965
MOL001291	RX122	olibanumol,j	29.0182	460.82	5.857	0.28232	-0.591	3	3	0.79548	YILTUZQNYINQBJ-XJUYTVLMSA-N	0	0	5	60.69	0.242918
MOL001292	RX123	(1R,3S)-1-isopropyl-4-methylcyclohex-4-ene-1,3-diol	33.1497	170.28	1.324	0.52881	0.38465	2	2	0.040446	MQTSOTIFLOKJLU-VHSXEESVSA-N	11789644	11.3413	1	40.46	0.262538
MOL001293	RX124	p-menth-4-en-1,2-diol	44.2976	170.28	1.448	0.64189	0.72146	2	2	0.039965	JXEBWOKMCCSZAX-ZJUUUORDSA-N	0	11.2716	1	40.46	0.264049
MOL001294	RX125	p-menth-5-en-1,2-diol	41.5432	170.28	1.389	0.65037	0.74609	2	2	0.039946	YRHFOCFOBZVGPU-AEJSXWLSSA-N	26176656	11.2752	1	40.46	0.269238
MOL001295	RX126	phyllocladene	33.3964	272.52	5.632	1.80978	2.09985	0	0	0.27216	ONVABDHFQKWOSV-NDLGOLERSA-N	0	3.9318	0	0	0.227646
MOL001296	RX127	(1R,5R)-1-isopropyl-4-methylenebicyclo[3.1.0]hexane	45.1471	136.26	2.927	1.79717	2.1202	0	0	0.04354	NDVASEGYNIMXJL-NXEZZACHSA-N	10887971	11.4187	1	0	0.304734

## Sheet: 牛黄
MOL_ID	molecule_name	ob	mw	alogp	caco2	bbb	hdon	hacc	drug-likeness	inchikey	PubChem_Cid	halflife	RBN	TPSA	FASA-
MOL000263	oleanolic acid	29.0208	456.78	6.422	0.58907	0.074	2	3	0.75599	MIJYXULNPSFWEK-GTOFXWBISA-N	10494	0	1	57.53	0.247015
MOL000298	ergosterol	14.2909	396.72	6.933	1.46569	1.04346	1	1	0.72328	DNVPQKQSNYMLRS-APGDWVJJSA-N	444679	0	4	20.23	0
MOL000511	ursolic acid	16.7749	456.78	6.467	0.6739	0.07361	2	3	0.75457	WCGUUGGRBIKTOS-GPOJBZKASA-N	64945	0	1	57.53	0.255823
MOL000953	CLR	37.8739	386.73	7.376	1.43101	1.12678	1	1	0.67677	HVYWMOMLDIMFJA-DPAQBDIFSA-N	5997	4.51883	5	20.23	0.198672
MOL008834	Bilicerdin	23.7903	582.71	4.079	-0.62674	-1.99649	5	9	0.74945	GWZYPXHJIZCRAJ-NAUAOTQLSA-N	0	0	11	169	0.373141
MOL008835	3-[2-[[3-(2-carboxyethyl)-4-methyl-5-[(E)-(4-methyl-5-oxo-3-vinyl-2-pyrrolylidene)methyl]-1H-pyrrol-2-yl]methyl]-4-methyl-5-[(Z)-(3-methyl-5-oxo-4-vinyl-2-pyrrolylidene)methyl]-1H-pyrrol-3-yl]propanoic acid	16.5303	584.73	5.005	-0.45386	-1.8987	6	8	0.75346	BPYKTIZUTYGOLE-VVCLLGATSA-N	5799469	0	12	171.9	0.345747
MOL008836	N-(3alpha,12alpha-dihydroxy-5beta-cholan-24-oyl)glycine	16.9867	449.7	3.33	-0.586	-0.95023	4	6	0.85425	WVULKSPCQVQLCU-BUXLTGKBSA-N	3035026	0	6	106.86	0.260602
MOL008837	(2S)-2-[(2S,3S)-4-[3-[(1R)-1-(3,4-dihydroxybenzyl)-2-hydroxy-2-keto-ethoxy]-3-keto-propyl]-2-(3,4-dihydroxyphenyl)-7-hydroxy-2,3-dihydrobenzofuran-3-carbonyl]oxy-3-(3,4-dihydroxyphenyl)propionic acid	3.01367	718.66	3.371	-2.14117	-2.95259	7	16	0.40115	JUFYZLWTPPZFMH-JTOFGFGCSA-N	5319055	0	15	283.7	0.0677871
MOL008838	methyl (4R)-4-[(3R,5S,7S,8R,9S,10S,12S,13R,14S,17R)-3,7,12-trihydroxy-10,13-dimethyl-2,3,4,5,6,7,8,9,11,12,14,15,16,17-tetradecahydro-1H-cyclopenta[a]phenanthren-17-yl]pentanoate	32.3177	422.67	3.138	-0.43448	-1.06907	3	5	0.76385	DLYVTEULDNMQAR-GVFWELEYSA-N	10477353	6.73291	5	86.99	0.234403
MOL008839	Methyl desoxycholate	34.6346	406.67	4.308	0.25239	-0.3157	2	4	0.72997	ZHUOOEGSSFNTNP-DMMQTPOTSA-N	0	7.60662	5	66.76	0.197607
MOL008840	2-[(3alpha,12alpha-dihydroxy-24-oxo-5beta-cholan-24-yl)amino]ethanesulfonic acid	15.9162	499.79	2.696	-0.78065	-1.6937	4	7	0.87187	AWDRATDZQPNJFN-VAYUFCLWSA-N	2733768	0	7	132.31	0.301937
MOL008841	Taurocholate	10.2542	515.79	1.527	-1.30963	-2.17313	5	8	0.86524	WBWWGRHZICKQGZ-HZAMXZRMSA-N	6675	0	7	152.54	0.305708
MOL008842	chenodeoxycholic acid	27.1675	392.64	3.989	-0.21192	-0.94284	3	4	0.68787	RUDATBOHQWOJDD-BSWAIDMHSA-N	10133	0	4	77.76	0.257229
MOL008843	Cherianoine	27.3162	235.26	0.632	1.00084	0.70644	1	5	0.11646	OJLLODMRNXRZIT-UHFFFAOYSA-N	5315819	0	2	60.69	0.194496
MOL008844	methyl (4R)-4-[(3R,5S,7R,8R,9S,10S,13R,14S,17R)-3,7-dihydroxy-10,13-dimethyl-2,3,4,5,6,7,8,9,11,12,14,15,16,17-tetradecahydro-1H-cyclopenta[a]phenanthren-17-yl]pentanoate	17.2258	406.67	4.24	0.03045	-0.66395	2	4	0.73476	GRQROVWZGGDYSW-IFJDUOSNSA-N	11069533	0	5	66.76	0.233466
MOL008845	Deoxycholic Acid	40.723	392.64	4.057	-0.27745	-0.88003	3	4	0.68353	KXGVEGMKQFWNSR-ABGSDEGCSA-N	0	7.01376	4	77.76	0.278175
MOL008846	ZINC01280365	46.3756	330.51	3.122	0.21677	-0.31648	1	3	0.49148	ZESRJSPZRDMNHY-FJEWGBTGSA-N	1403454	3.98515	2	54.37	0.284113
MOL008847	Isoergotamine	8.09946	581.73	3.124	0.32464	-0.49931	3	9	0.21267	XCGSFFUVFURLIX-BRMNWJGKSA-N	0	0	4	118.21	0.273242
MOL008848	GCH	9.64888	465.7	2.161	-1.01911	-1.27533	5	7	0.86519	RFDAIACWWDREDC-FRVQLJSFSA-N	10140	0	6	127.09	0.250192
