# Supplementary material for: An Integrative Metabolomic and Network Pharmacology Study Revealing the Regulating Properties of Xihuang Pill That Improves Anlotinib Effects in Lung Cancer
Source: Front Oncol. 2021 Aug 9;11:697247. doi: 10.3389/fonc.2021.697247 (PMC8381607; doi:10.3389/fonc.2021.697247)
Supplement: Supplementary file 3 [file DataSheet_1.zip › Data Sheet/Raw data for the manuscript/Raw data of pharmacodynamic phenotype/Raw data of pharmacodynamic phenotype.xlsx]

## Sheet: Body weight
		Day1	Day4	Day7	Day10	Day13	Day16	Day19	Day21
Model	1	21.5	23.06	23.06	24.5	25.3	26.91	28.3	29.5
	2	20.8	22.66	22.66	24.3	25	26.32	26.66	27.6
	3	19.68	20.3	20.3	21.1	21.8	23	23.55	24.29
	4	19.6	19.91	21.54	20.9	21.6	23.41	23.58	24.19
	5	21.2	21.85	19.91	23.1	23.4	24.5	25	25.92
	6	22.1	22.73	21.85	23.9	24.2	25.3	25.82	26.17
	7	21.58	22.31	22.73	23.6	24.1	25.2	25.29	26.3
	8	21.8	22.82	22.31	23.8	24.7	25.7	26.08	26.26
	9	20.4	21.3	22.5	22.7	23.6	24.5	25.53	26.59
Anlotinib	1	20.32	20.88	20.88	21.3	21.5	21.76	22.3	21.69
	2	20.86	22.04	22.04	21.6	21.9	22.3	22.72	22.69
	3	19.11	16.63	16.63	17.4	18.1	18.67	18.96	19.02
	4	20.18	20.09	18.54	20	19.9	21	21.4	20.67
	5	19.9	19.74	20.09	20.9	21.4	21.85	22.28	22.38
	6	20.88	21.11	19.74	21.2	21.2	22	22.13	21.4
	7	22.01	22.38	21.11	22.3	22.9	22.79	23.57	22.39
	8	21.03	21.22	22.38	21.4	21.9	22.35	23.37	22.96
	9	21.97	22.68	21.22	21.8	21.7	22.4	23.19	23.18
	10	20.67	21.17	22.68	21.5	21.8	22.33	23.09	23.09
XHW	1	20.4	21.52	21.52	22	21.9	22.1	22.86	22.38
	2	19.78	19.86	19.86	20.3	19.9	20.4	21.29	20.74
	3	20.86	21.59	21.59	22.9	23.3	23.8	25.03	24.92
	4	21.13	21.54	21.82	23.2	22.7	23	23.97	23.16
	5	20.29	19.69	20.54	20.3	20.3	21.7	20.92	20.08
	6	20.6	20.95	19.69	20.9	20.9	21.6	21.83	21.66
	7	20.03	20.34	20.45	20.7	21.1	22.5	22.31	22
	8	20.77	20.83	20.98	21.6	21.8	22.6	22.83	22.56
	9	20.98	21.73	21.88	21.99	22.1	21.8	22.59	22.73
Anlotinib+XHW	1	21.5	21.75	21.75	22.5	22.8	23.08	23.09	24.3
	2	21.2	21.24	21.24	21.5	21.7	21.74	22.09	21.59
	3	20.2	16.59	16.59	22.6	23	22.94	23.09	22.3
	4	21.6	21.28	21.94	21.1	21.6	21.69	23.23	22.36
	5	20.7	21.88	21.28	22.3	22.6	22.3	22.34	23.53
	6	21.2	21.35	21.88	21.4	21.7	21.98	22.5	21.68
	7	19.7	19.46	21.35	16.7	16.8	20	20.57	19.58
	8	20.2	20.75	19.46	20.6	20.8	21	21.35	21.63
	9	20.7	20.71	20.75	20.7	21.4	21.77	22.52	21.54
	10	20.6	20.7	20.71	21.3	21.5	20.54	21.06	19.96

## Sheet: Organs weight
Model	Heart/g	Liver/g	Spleen/g	Lung/g	Kidney/g
1	0.1395	1.4057	0.1592	0.1456	0.3249
2	0.1502	1.09	0.1337	0.1627	0.3015
3	0.1258	1.0264	0.0965	0.1305	0.2544
4	0.1314	1.1234	0.0781	0.1211	0.275
5	0.1214	1.0544	0.095	0.1205	0.2372
6	0.123	1.1579	0.104	0.1611	0.2852
7	0.1512	1.131	0.1111	0.1605	0.3199
8	0.1256	1.0626	0.1248	0.1591	0.2739
9	0.1179	1.0592	0.1164	0.1061	0.2736
Anlotinib
1	0.101	0.8472	0.0966	0.1493	0.2811
2	0.1308	0.9481	0.0646	0.1243	0.2737
3	0.105	0.7945	0.0898	0.1161	0.2145
4	0.1194	0.8124	0.1448	0.1435	0.2266
5	0.1043	0.8354	0.0727	0.1237	0.2017
6	0.0968	0.9487	0.0888	0.1516	0.2318
7	0.1347	0.8312	0.0791	0.121	0.206
8	0.1243	0.8956	0.0944	0.1055	0.2706
9	0.1181	1.04	0.0927	0.1653	0.2528
10	0.1302	1.0166	0.0829	0.1277	0.2688
XHW
1	0.0967	0.8965	0.081	0.1279	0.2481
2	0.118	0.8389	0.0662	0.147	0.2166
3	0.1739	1.1838	0.1077	0.1296	0.299
4	0.1346	1.0344	0.0528	0.1345	0.2642
5	0.1307	1.0441	0.1123	0.1411	0.2842
6	0.158	0.8076	0.0633	0.1079	0.2478
7	0.1378	0.9938	0.0929	0.1165	0.2601
8	0.1281	0.9609	0.1092	0.1116	0.2575
9	0.0881	0.8483	0.07407	0.1135	0.2186
Anlotinib/XHW
1	0.0943	1.1252	0.1035	0.1207	0.2558
2	0.1004	1.1246	0.0713	0.1221	0.2826
3	0.1274	0.9448	0.1216	0.1322	0.2364
4	0.0998	1.0658	0.0899	0.1405	0.2977
5	0.0918	0.9344	0.0747	0.1186	0.2307
6	0.097	0.8841	0.0419	0.1268	0.2533
7	0.0903	0.8404	0.0766	0.1186	0.2295
8	0.1575	1.0546	0.1097	0.1058	0.2468
9	0.1918	0.9076	0.1162	0.1212	0.2463
10	0.0906	0.7629	0.0537	0.0984	0.2401

## Sheet: Tumor mass and volume
		Tumor mass	Tumor length/cm	Tumor width/cm	Tumor volume(cm3)	Tumor volume(mm3)
Model	1	1.9762	2.8	1.36	2.58944	2589.44
	2	1.5118	2.8	1.47	3.02526	3025.26
	3	0.9949	2.2	1.2	1.584	1584
	4	1.0329	2.18	1.1	1.3189	1318.9
	5	1.0813	1.8	1.57	2.21841	2218.41
	6	0.9127	2	1.3	1.69	1690
	7	1.4411	2.2	1.4	2.156	2156
	8	1.5541	2.1	1.83	3.51635	3516.35
	9	0.9277	2.5	1.34	2.2445	2244.5
Anlotinib	1	0.5757	1.8	1.1	1.089	1089
	2	0.5332	2.4	0.7	0.588	588
	3	0.3911	2.34	0.79	0.730197	730.197
	4	0.3019	1.4	0.8	0.448	448
	5	0.353	1.9	0.7	0.4655	465.5
	6	0.4572	1.4	0.8	0.448	448
	7	0.495	1.8	1.1	1.089	1089
	8	0.3094	1.2	0.9	0.486	486
	9	0.4854	1.6	1	0.8	800
	10	0.4471	1.56	0.8	0.4992	499.2
XHW	1	0.6046	1.8	1.1	1.089	1089
	2	0.2789	1.55	0.81	0.508478	508.478
	3	0.5917	1.4	1.3	1.183	1183
	4	0.4451	1.2	1	0.6	600
	5	0.8355	1.01	0.97	0.475154	475.154
	6	0.1893	1.2	0.9	0.486	486
	7	0.8684	1.2	0.8	0.384	384
	8	0.7648	1.42	1.33	1.25592	1255.92
	9	0.1119	0.9	0.9	0.3645	364.5
Anlotinib+XHW	1	0.5805	1.8	1	0.9	900
	2	0.3665	1.8	0.8	0.576	576
	3	0.3606	1.5	0.7	0.3675	367.5
	4	0.0956	1.1	0.3	0.0495	49.5
	5	0.2923	1.3	0.7	0.3185	318.5
	6	0.3501	1.5	0.8	0.48	480
	7	0.3998	1.6	0.8	0.512	512
	8	0.1477	0.9	0.7	0.2205	220.5
	9	0.0692	1	0.5	0.125	125
	10	0.1765	1.3	0.6	0.234	234
