# Supplementary material for: An Integrative Metabolomic and Network Pharmacology Study Revealing the Regulating Properties of Xihuang Pill That Improves Anlotinib Effects in Lung Cancer
Source: Front Oncol. 2021 Aug 9;11:697247. doi: 10.3389/fonc.2021.697247 (PMC8381607; doi:10.3389/fonc.2021.697247)
Supplement: Supplementary file 4 [file DataSheet_2.zip]

Archive with 3 entries (3 files):
- Supplementary Table 1.DOCX
- Supplementary Table 2.DOCX
- Supplementary Table 3.XLSX
