# Supplementary material for: An Integrative Metabolomic and Network Pharmacology Study Revealing the Regulating Properties of Xihuang Pill That Improves Anlotinib Effects in Lung Cancer
Source: Front Oncol. 2021 Aug 9;11:697247. doi: 10.3389/fonc.2021.697247 (PMC8381607; doi:10.3389/fonc.2021.697247)
Supplement: Supplementary file 4 [file DataSheet_2.zip › Supplementary Table 3.XLSX]

## Sheet: Sheet1
No.	Retention time(min)	Compound Name	Formula	Mass	M+H	M-H	KEGG
1	2.873	Bis(2-hydroxyethyl)dithiocarbamic acid	C5H11NO2S2	181.023	182.032		C19511
2	2.943	Bithionol	C12H6Cl4O2S	353.884	354.892		C07967
3	3.094	Pentachlorophenol	C6HCl5O	263.847	264.852		C02575
4	3.129	Methylconiine	C9H19N	141.152	142.159		C10159
5	3.184	Secogalioside	C17H24O12	420.127	421.131		C11674
6	3.243	Methyl nigakinone	C16H12N2O3	280.085	281.093		C16996
7	3.245	5-Aminoimidazole ribonucleotide	C8H14N3O7P	295.057	296.064		C03373
8	3.261	Justicidin B	C21H16O6	364.095	365.105		C10636
9	3.284	Fenoxanil	C15H18Cl2N2O2	328.075	329.083		C18519
10	3.36	Creatine	C4H9N3O2	131.069	132.077		C00300
11	3.365	Streptidine	C8H18N6O4	262.139	263.146		C00837
12	3.379	Bruceine D	C20H26O9	410.158	411.161		C08752
13	3.443	5-Amino-6-ribitylamino uracil	C9H16N4O6	276.107	277.113		C04732
14	3.5	L-Adrenaline	C9H13NO3	183.09	184.095		C00788
15	3.672	Terbacil	C9H13ClN2O2	216.067	217.075		C10963
16	3.736	Indolepyruvate	C11H9NO3	203.058	204.122		C00331
17	6.337	N-Acetyldemethylphosphinothricin	C6H12NO5P	209.045	210.05		C17949
18	7.086	Toxyl angelate	C18H20O4	300.136	301.142		C08981
19	7.986	L-Tryptophan	C11H12N2O2	204.09	205.096		C00078
20	9.314	Phaseolic acid	C13H12O8	296.053	297.061		C10483
21	9.323	Carumonam	C12H14N6O10S2	466.021	467.03		C13016
22	9.381	Quinalphos	C12H15N2O3PS	298.054	299.061		C11030
23	15.762	Streptamine	C6H14N2O4	178.095	179.104		C01854
24	16.791	FMLP	C21H31N3O5S	437.198	438.202		C11596
25	18.27	N3'-Acetylapramycin	C23H43N5O12	581.291	582.297		C02856
26	18.451	6,8a-Seco-6,8a-deoxy-5-oxoavermectin ''1a'' aglycone	C34H48O7	568.34	569.343		C11977
27	18.479	Belladonnine	C34H42N2O4	542.314	543.326		C10845
28	18.633	Becanamycin	C18H37N5O10	483.254	484.259		C00825
29	19.356	6,8a-Seco-6,8a-deoxy-5-oxoavermectin ''2b'' aglycone	C33H48O8	572.335	573.343		C11953
30	19.421	Milbemectin	C31H44O7	528.309	529.316		C18557
31	19.426	rhodexin A	C29H44O9	536.299	537.306		C08877
32	19.492	Avermectin A1a monosaccharide	C42H62O11	742.429	743.435		C11982
33	19.499	Mucronine B	C28H36N4O4	492.274	493.279		C10010
34	19.602	Astaxanthin	C40H52O4	596.387	597.388		C08580
35	19.617	Ivermectin B1a	C48H74O14	874.508	875.507		C07970
36	19.821	Enniatin B	C33H57N3O9	639.409	640.413		C15740
37	19.991	25-Hydroxy-24-epi-brassinolide	C28H48O7	496.34	497.35		C11050
38	20.001	Hodgkinsine	C33H38N6	518.316	519.325		C09211
39	20.024	Cerivastatin	C26H34FNO5	459.242	460.253		C07966
40	20.026	Iriomoteolide 1a	C29H46O7	506.324	507.328		C20009
41	20.06	Simvastatin	C25H38O5	418.272	419.277		C07262
42	20.234	C16 Sphinganine	C16H35NO2	273.267	274.273		C13915
43	20.734	Cucurbitacin P	C30H48O7	520.34	521.345		C08804
44	20.754	LysoPC(18:1(9Z)/0:0) (HMDB0002815)	C26H52NO7P	521.348	522.359		C04230
45	21.385	Cucurbitacin F	C30H46O7	518.324	519.33		C08798
46	21.636	(Ac)2-L-Lys-D-Ala-D-Ala	C16H28N4O6	372.201	373.211		C03326
47	22.678	Farnesylcysteine	C18H31NO2S	325.208	326.216		C19691
48	22.693	Lactosylceramide (d18:1/12:0)	C42H79NO13	805.555	806.565		C01290
49	32.492	ecdysone palmitate	C43H74O7	702.543	703.554		C02681
50	32.763	Phytosphingosine	C18H39NO3	317.293	318.299		C12144
51	3.046	Tautomycin	C41H66O13	766.45		765.445	C05372
52	3.069	2-Octaprenyl-6-hydroxyphenol	C46H70O2	654.538		653.532	C05811
53	3.18	2-Deoxy-D-ribose 1,5-bisphosphate	C5H12O10P2	293.991		292.985	C04175
54	11.238	Taurodeoxycholate	C26H45NO6S	499.297		498.289	C05463
55	11.524	Sakuranin	C22H24O10	448.137		447.132	C17391
56	22.148	Arachidonic Acid	C20H32O2	304.24		303.232	C00219
57	22.614	Taxa-4(20),11(12)-dien-5α-yl acetate	C22H34O2	330.256		329.247	C11896
58	22.709	Linoleic acid	C18H32O2	280.24		279.232	C01595
59	22.725	albendazole sulfone	C12H15N3O3S	281.083		280.076	C02809
60	24.145	Phenylgalactoside	C12H16O6	256.095		255.086	C02578
61	24.225	Palmitic acid	C16H32O2	256.24		255.235	C00249
62	24.593	Xylobiose	C10H18O9	282.095		281.087	C01630
63	24.626	Pleuromutilin	C22H34O5	378.241		377.235	C09169
64	27.045	Prostanoic acid skeleton	C20H38O2	310.287		309.278	C02064
